# Supplementary material for: Measuring Adult Mortality Using Sibling Survival: A New Analytical Method and New Results for 44 Countries, 1974–2006
Source: PLoS Med. 2010 Apr 13;7(4):e1000260. doi: 10.1371/journal.pmed.1000260 (PMC2854132; doi:10.1371/journal.pmed.1000260)
Supplement: Table S1 — Characteristics of the sibling history surveys in 83 DHS. (0.04 MB XLS) [file pmed.1000260.s003.xls]

## Sheet: appendix table 1_survey charact
Country	Year	Total respondents to sibling history module	Total siblings reported	Alive/dead status unknown (percent of total siblings)	Total deaths	Sex unknown (percent of alive siblings)	Sex unknown (percent of total deaths)
Benin	1996	5488.27	36367.4	0.0026706	7904.43	0.0026803	0.0224352
Benin	2006	17357.9	114112	0.0016311	18279.2	0.0012649	0.0044775
Bolivia	1993	8603	51703.5	0.0010116	7841.88	3.72e-05	0.0087861
Bolivia	2003	17251.2	112001	0.0037917	17540.9	0.0004248	0.0110355
Brazil	1996	12577.2	87522.2	0.0251062	11519.1	0.0003006	0.0714094
Burkina Faso	1998	6426.98	40884.9	0.0075859	7817.11	0.0010881	0.0431891
Burkina Faso	2003	12230.1	78493.9	0.0025127	12907.8	0.0005693	0.0192219
Central African Republic	1994	5884	36401.9	0.0004257	5814.45	0	0
Cambodia	2000	15351	95593	0.0092764	16292.2	0.0006638	0.0006664
Cambodia	2005	16516	106595	0.0075981	18708.1	0	0
Cameroon	1998	5489.98	38420	0.0065398	6894.56	0.005697	0.0312513
Cameroon	2004	10656	76151.2	0.0003993	14403.4	0	0.0006543
Chad	1996	7449.93	48546.6	0.0017293	9726.79	0.0004681	0.0077868
Chad	2004	6085	41932.1	1.1e-05	8835.35	0	0
Congo (Dem. Rep.)	2007	9472.14	67876.4	0.0017681	12529.5	4.37e-05	0.0006065
Congo (Rep.)	2005	7051	47842.6	0.0007821	7665.19	0	0.0002759
Côte d'Ivoire	1994	8099	52487.3	0.0001194	7852.39	0	0
Côte d'Ivoire	2005	4890.81	33103.1	0.0043746	5935.59	0.0002545	0.0078617
Dominican Republic	2002	11383.5	74643.4	0.0067414	6813.78	0.0003235	0.0119069
Dominican Republic	2007	27162.3	163193	0.0070953	14336.3	0.0002584	0.0054296
Eritrea	1995	5054	32723.6	0.0009703	6593.95	0.0011411	0.0015691
Ethiopia	2000	15347.2	107524	0.0054069	25668.8	0.0002613	0.0027611
Ethiopia	2005	13738.8	94664.3	0.0045433	17661.1	0.0010702	0.0007368
Gabon	2000	6183	42409.8	0.0001437	6020.19	0.0030341	0.0202415
Ghana	2007	10370	63727.8	0.0005378	7192.57	9.62e-05	0.0023269
Guatemala	1995	12374.8	84202.4	0.0053774	11989.8	0.0001017	0.0039063
Guinea	1999	6753	39198.3	0.001883	7683.84	0.0005542	0.0011481
Guinea	2005	7619.28	48978.2	0.0014046	11038.2	0	0.0001811
Haiti	2000	10159	68681.9	0.0010056	14601.2	0.0004317	0.0009764
Haiti	2005	10522.6	71827.3	0.0005593	14540.5	0	0
Indonesia	1994	28168	162221	0.0009427	22526.3	0.0001761	0.0179164
Indonesia	1997	28810	157744	0.0005992	15948.1	0	0.0026919
Indonesia	2002	28051.5	157540	0.0008351	14081.5	3.46e-05	0.0043695
Indonesia	2007	32895	176733	0.0004868	17115.2	0.0003092	0.0093691
Kenya	1998	7871.9	57404.6	0.0027544	6191.57	0.0006292	0.0123882
Kenya	2003	8177.38	60066.1	0.002106	7697.68	0.0005668	0.0104942
Lesotho	2004	6902.18	40632.2	0.0011447	6633.41	0.000174	0.0031553
Liberia	2006	6658	37887.4	0.00415	3900.73	0.0002773	0.002454
Madagascar	1992	6260	46493.6	0.0010705	6920.27	0	0
Madagascar	1997	7060	51649.3	0.0039823	6027.71	0.0003976	0.0155599
Madagascar	2003	7630.37	51165.2	0.0018443	3989.13	0.0019343	0.0046292
Malawi	1992	4849	35018	0.0050108	9189.62	0.0022769	0.0086513
Malawi	2000	13220	92513.1	0.0002406	22280.3	0.0003916	0.0030986
Malawi	2004	11290.3	74080.1	0.0005336	14046.9	0.0002911	0.0011496
Mali	1995	9704	63045.4	7.65e-05	13897.1	0	0.0008825
Mali	2001	12814.7	83365	0.0042703	16139.5	0.0018348	0.004423
Mali	2006	14117.6	100149	0.003737	22193.1	0.0004527	0.0025626
Mauritania	2000	7728	49562.9	0.0016621	6242.38	0.0003025	0.000692
Morocco	1992	9256	69757	0.0007024	10665	0	9.38e-05
Morocco	2003	16602.2	124923	0.000774	18032.6	6.47e-05	0.0022521
Mozambique	1997	8702.36	50148.7	7.98e-05	8492.85	0	0
Mozambique	2003	11922.8	74937.2	0.0033034	13290.8	0.0002387	0.0043979
Namibia	1992	5421	36605	0.0073236	4231.02	0.0012565	0.0118074
Namibia	2000	6751.53	44527.4	0.0022224	4829.54	0.0018501	0.0042002
Namibia	2006	9499.31	60920.4	0.0033084	7622.47	0.0005077	0.0029542
Nepal	2006	10638.7	64474.5	0.0009081	11356	0	0.0020672
Niger	1992	6503	43819.1	0.0009082	10284.6	0.0001554	0.0065535
Niger	2006	8935.07	64182.8	0.0010869	13526.4	0.0001319	0.0004729
Peru	1991	15882	99447.4	0.001451	10479.6	0	0
Peru	1996	28951	197378	0.006714	28872.7	0.0003917	0.0253365
Peru	2000	27773.8	183986	0.0058543	25290	0.0001058	0.0162722
Peru	2003	11441.3	73793.5	0.0010473	8564.25	0.0001202	0.0022539
Philippines	1993	15029	102938	0.0025251	8132.19	0.0001975	0.0027165
Philippines	1998	13978.2	93976.4	0.0013506	8478.57	0.0001398	0.0034492
Rwanda	2000	10415.4	75803.7	0.0183616	19432.5	0.0010899	0.0043838
Rwanda	2005	11183.6	83711	0.010346	22590.2	0.0001493	0.0005611
Senegal	1992	6310	41913	0.0009066	8160	0.0001186	0.0026961
Senegal	2005	14370.1	100964	0.0016322	15295	0.0001794	0.0053714
South Africa	1998	11717.6	63008.5	0.0115173	6550.86	0.0032399	0.0280442
Sudan	1989	5860	42570	0.0006577	6855	5.6e-05	0
Swaziland	2006	4810.3	30488.9	0.0031316	3983.65	0.0002746	0.0034108
Tanzania	1996	8118.35	55931.1	0.0008273	8538.52	0.0008133	0.0035335
Tanzania	2004	10189.6	74272.6	0.0008243	13174.9	0.0001309	0.0012199
Togo	1998	8569	58192.8	0.0013365	11110.3	0.0009947	0.007329
Uganda	1995	7068.05	51195.6	0.0037747	9620.63	0.0008569	0.0113688
Uganda	2000	7239.74	54870.9	0.0094266	11045.6	0.0011788	0.0090973
Uganda	2006	8518.39	66655.2	0.0104135	15165	0.0001454	0.0024236
Zambia	1996	8021	59231.3	0.0005503	10074.8	0.0004008	0.0014861
Zambia	2001	7658	55477.2	0.0010431	9858.84	0.0002034	0.0005544
Zambia	2007	7140.72	48382.5	0.0014683	7694.55	0.0002479	0.0007704
Zimbabwe	1994	6128	44649.2	0.0007613	5779.68	0.0004138	0.0047671
Zimbabwe	1999	5907	40400.7	0.0027577	4559.64	0.0002724	0.0043916
Zimbabwe	2005	8660.58	55809.9	0.0009824	6896.65	0.0007586	0.001803
