# Supplementary material for: Measuring Adult Mortality Using Sibling Survival: A New Analytical Method and New Results for 44 Countries, 1974–2006
Source: PLoS Med. 2010 Apr 13;7(4):e1000260. doi: 10.1371/journal.pmed.1000260 (PMC2854132; doi:10.1371/journal.pmed.1000260)
Supplement: Table S2 — CSS age-pattern sensitivity analysis: Parameter results from models 1–4. (0.23 MB XLS) [file pmed.1000260.s004.xls]

## Sheet: appendix_table 2_model comparis
Model Parameter	Sex	Model	Coefficient	Lower Bound	Upper Bound
age 15	females	1	0
age 20	females	1	0.213597	0.177677	0.249517
age 25	females	1	0.471338	0.434021	0.508654
age 30	females	1	0.652259	0.61514	0.689377
age 35	females	1	0.734305	0.692102	0.776508
age 40	females	1	1.00471	0.96077	1.04865
age 45	females	1	1.26465	1.20938	1.31991
age 50	females	1	1.86352	1.79898	1.92806
age 55	females	1	1.96186	1.86835	2.05537
TiPS	females	1	-0.0108161	-0.0156318	-0.0060005
BEN 1983	females	1	0
BEN 1988	females	1	-0.323064	-0.662077	0.0159496
BEN 1993	females	1	-0.458882	-0.754685	-0.163079
BEN 1998	females	1	-0.101901	-0.395633	0.191831
BEN 2003	females	1	-0.0871721	-0.37857	0.204226
BFA 1985	females	1	-0.216301	-0.638413	0.20581
BFA 1990	females	1	0.132809	-0.183905	0.449522
BFA 1995	females	1	0.161606	-0.13234	0.455551
BFA 2000	females	1	0.210402	-0.0961398	0.516944
BOL 1980	females	1	-0.355278	-0.715377	0.0048215
BOL 1985	females	1	-0.305564	-0.641216	0.0300882
BOL 1990	females	1	-0.549355	-0.848769	-0.24994
BOL 1995	females	1	-0.495207	-0.827512	-0.162902
BOL 2000	females	1	-0.632665	-0.954339	-0.310992
BRA 1983	females	1	-1.16497	-1.51727	-0.812661
BRA 1988	females	1	-1.32931	-1.67833	-0.980289
BRA 1993	females	1	-1.0678	-1.38138	-0.754213
CAF 1981	females	1	0.37876	-0.0052898	0.76281
CAF 1986	females	1	0.506903	0.180951	0.832855
CAF 1991	females	1	0.7579	0.45456	1.06124
CIV 1982	females	1	0.0475566	-0.296489	0.391603
CIV 1987	females	1	-0.0826728	-0.396708	0.231363
CIV 1992	females	1	0.168125	-0.140337	0.476588
CIV 1997	females	1	0.464688	0.0894548	0.839921
CIV 2002	females	1	0.767918	0.366285	1.16955
CMR 1986	females	1	-0.256511	-0.64686	0.133838
CMR 1991	females	1	-0.153176	-0.457301	0.150949
CMR 1996	females	1	0.159124	-0.131785	0.450032
CMR 2001	females	1	0.451635	0.164462	0.738808
COD 1994	females	1	0.506064	0.177596	0.834531
COD 1999	females	1	0.448259	0.136773	0.759744
COD 2004	females	1	0.412018	0.0862073	0.737829
COG 1992	females	1	0.510278	0.183035	0.837521
COG 1997	females	1	0.878679	0.571361	1.186
COG 2002	females	1	0.595058	0.284	0.906116
DOM 1989	females	1	-0.918621	-1.31453	-0.522715
DOM 1994	females	1	-1.033	-1.33891	-0.727079
DOM 1999	females	1	-0.953951	-1.26049	-0.647413
DOM 2004	females	1	-0.813124	-1.11643	-0.509817
ERI 1982	females	1	0.605555	0.24884	0.962269
ERI 1987	females	1	0.726735	0.396783	1.05669
ERI 1992	females	1	0.315387	-0.0593154	0.69009
ETH 1987	females	1	0.61623	0.303625	0.928834
ETH 1992	females	1	0.59494	0.308705	0.881175
ETH 1997	females	1	0.628608	0.345826	0.91139
ETH 2002	females	1	0.541577	0.240779	0.842375
GAB 1987	females	1	-0.3674	-0.783953	0.0491529
GAB 1992	females	1	-0.178771	-0.545759	0.188218
GAB 1997	females	1	0.155221	-0.162155	0.472598
GHA 1994	females	1	-0.0433342	-0.309154	0.222485
GHA 1999	females	1	0.108866	-0.158045	0.375777
GHA 2004	females	1	0.0594464	-0.210433	0.329326
GIN 1987	females	1	0.0947526	-0.25043	0.439935
GIN 1992	females	1	0.0772398	-0.221573	0.376053
GIN 1997	females	1	0.05896	-0.244051	0.361971
GIN 2002	females	1	0.27429	-0.0342366	0.582816
GTM 1982	females	1	-0.540293	-0.890271	-0.190314
GTM 1987	females	1	-0.85267	-1.2347	-0.470638
GTM 1992	females	1	-0.755135	-1.07568	-0.434588
HTI 1987	females	1	0.695239	0.386703	1.00378
HTI 1992	females	1	0.412271	0.125095	0.699447
HTI 1997	females	1	0.322805	0.0380978	0.607513
HTI 2002	females	1	0.181722	-0.120988	0.484431
IDN 1984	females	1	-0.825409	-1.12543	-0.525387
IDN 1989	females	1	-0.74628	-1.03405	-0.458514
IDN 1994	females	1	-0.936809	-1.21858	-0.655039
IDN 1999	females	1	-0.786207	-1.07547	-0.496944
IDN 2004	females	1	-0.721776	-1.02384	-0.419712
KEN 1985	females	1	-0.440904	-0.80203	-0.0797786
KEN 1990	females	1	-0.264603	-0.575117	0.0459108
KEN 1995	females	1	0.264943	-0.0238424	0.553728
KEN 2000	females	1	0.636725	0.329969	0.94348
KHM 1987	females	1	-0.254515	-0.58427	0.07524
KHM 1992	females	1	-0.224905	-0.518101	0.0682904
KHM 1997	females	1	-0.233287	-0.519135	0.052561
KHM 2002	females	1	-0.235492	-0.532629	0.0616443
LBR 1993	females	1	-0.0387372	-0.452004	0.37453
LBR 1998	females	1	0.156999	-0.250415	0.564414
LBR 2003	females	1	0.400867	0.0659074	0.735826
LSO 1991	females	1	-0.465163	-0.858956	-0.0713695
LSO 1996	females	1	0.114552	-0.204254	0.433359
LSO 2001	females	1	1.17355	0.883335	1.46376
MAR 1980	females	1	-0.447682	-0.800347	-0.0950172
MAR 1985	females	1	-0.851259	-1.17505	-0.527466
MAR 1990	females	1	-1.06342	-1.36936	-0.757482
MAR 1995	females	1	-1.15495	-1.47757	-0.832327
MAR 2000	females	1	-1.2604	-1.57301	-0.947788
MDG 1980	females	1	-0.139795	-0.477187	0.197597
MDG 1985	females	1	0.289025	-0.006817	0.584866
MDG 1990	females	1	0.130955	-0.164983	0.426893
MDG 1995	females	1	0.0765222	-0.22609	0.379134
MDG 2000	females	1	-0.0748144	-0.413884	0.264255
MLI 1983	females	1	0.33906	0.0288183	0.649301
MLI 1988	females	1	0.126611	-0.164991	0.418214
MLI 1993	females	1	-0.022723	-0.30658	0.261134
MLI 1998	females	1	0.163149	-0.124665	0.450962
MLI 2003	females	1	0.0386158	-0.260422	0.337654
MOZ 1985	females	1	0.243294	-0.13508	0.621668
MOZ 1990	females	1	-0.06887	-0.387149	0.249409
MOZ 1995	females	1	-0.118485	-0.436293	0.199322
MOZ 2000	females	1	0.461368	0.158194	0.764541
MRT 1987	females	1	0.197819	-0.218798	0.614436
MRT 1992	females	1	-0.0396018	-0.392683	0.31348
MRT 1997	females	1	-0.129679	-0.464359	0.205002
MWI 1981	females	1	-0.236578	-0.626466	0.153311
MWI 1986	females	1	0.228314	-0.0779981	0.534627
MWI 1991	females	1	0.372605	0.0884547	0.656756
MWI 1996	females	1	0.955553	0.67734	1.23377
MWI 2001	females	1	1.26134	0.978694	1.544
NAM 1983	females	1	-0.216673	-0.666511	0.233164
NAM 1988	females	1	-0.293099	-0.612054	0.0258558
NAM 1993	females	1	-0.192701	-0.501634	0.116233
NAM 1998	females	1	0.555464	0.258972	0.851957
NAM 2003	females	1	0.903382	0.617028	1.18974
NER 1983	females	1	0.494532	0.172274	0.816791
NER 1988	females	1	0.232905	-0.0860858	0.551895
NER 1993	females	1	0.234119	-0.0935271	0.561764
NER 1998	females	1	0.143791	-0.17703	0.464612
NER 2003	females	1	0.0162014	-0.285448	0.317851
NPL 1993	females	1	-0.35942	-0.701305	-0.0175351
NPL 1998	females	1	-0.644284	-0.991855	-0.296712
NPL 2003	females	1	-0.874696	-1.21055	-0.538841
PER 1980	females	1	-0.372612	-0.685721	-0.0595016
PER 1985	females	1	-0.725563	-1.0074	-0.443722
PER 1990	females	1	-0.84969	-1.13245	-0.566931
PER 1995	females	1	-0.905181	-1.19302	-0.617341
PER 2000	females	1	-1.51639	-1.83842	-1.19435
PHL 1980	females	1	-0.945527	-1.29073	-0.600325
PHL 1985	females	1	-0.803932	-1.09583	-0.512032
PHL 1990	females	1	-0.829184	-1.12319	-0.535183
PHL 1995	females	1	-0.931812	-1.23558	-0.62804
RWA 1990	females	1	0.684753	0.400588	0.968919
RWA 1993	females	1	3.03633	2.75543	3.31724
RWA 1997	females	1	1.07645	0.796589	1.35632
RWA 2002	females	1	0.491109	0.203385	0.778833
SDN 1976	females	1	-0.324696	-0.590558	-0.0588346
SDN 1981	females	1	-0.338741	-0.605714	-0.0717673
SDN 1986	females	1	-0.306426	-0.576354	-0.0364984
SEN 1982	females	1	-0.110325	-0.46643	0.24578
SEN 1987	females	1	-0.133611	-0.482519	0.215296
SEN 1992	females	1	-0.353828	-0.662627	-0.0450283
SEN 1997	females	1	-0.382678	-0.70559	-0.0597666
SEN 2002	females	1	-0.303488	-0.602364	-0.0046113
SWZ 1993	females	1	0.0353257	-0.344717	0.415368
SWZ 1998	females	1	0.662508	0.353861	0.971155
SWZ 2003	females	1	1.43106	1.14608	1.71603
TCD 1986	females	1	-0.0274438	-0.367508	0.31262
TCD 1991	females	1	0.211692	-0.0960529	0.519437
TCD 1996	females	1	0.291346	-0.0116506	0.594342
TCD 2001	females	1	0.428492	0.0602692	0.796714
TGO 1985	females	1	-0.24002	-0.595961	0.115921
TGO 1990	females	1	-0.260082	-0.599732	0.0795678
TGO 1995	females	1	-0.11742	-0.438645	0.203806
TZA 1986	females	1	-0.383215	-0.736486	-0.0299444
TZA 1991	females	1	0.174242	-0.131944	0.480427
TZA 1996	females	1	0.459832	0.160436	0.759229
TZA 2001	females	1	0.604354	0.307219	0.901489
UGA 1983	females	1	0.227047	-0.0932234	0.547317
UGA 1988	females	1	0.423215	0.128071	0.71836
UGA 1993	females	1	0.861161	0.583075	1.13925
UGA 1998	females	1	0.840552	0.554596	1.12651
UGA 2003	females	1	0.829468	0.532217	1.12672
ZAF 1985	females	1	-0.425748	-0.783172	-0.0683247
ZAF 1990	females	1	-0.692991	-1.02845	-0.357532
ZAF 1995	females	1	-0.412377	-0.723442	-0.101312
ZMB 1984	females	1	0.337099	0.0172911	0.656907
ZMB 1989	females	1	0.586396	0.304112	0.86868
ZMB 1994	females	1	1.12897	0.851965	1.40597
ZMB 1999	females	1	1.29898	1.0205	1.57747
ZMB 2004	females	1	1.32534	1.01972	1.63097
ZWE 1982	females	1	-0.237153	-0.589026	0.11472
ZWE 1987	females	1	-0.732489	-1.06715	-0.397826
ZWE 1992	females	1	0.198513	-0.0973473	0.494373
ZWE 1997	females	1	0.799953	0.516893	1.08301
ZWE 2002	females	1	1.34392	1.06066	1.62718
Model Parameter	Sex	Model	Coefficient	Lower Bound	Upper Bound
0-1.9% HIV, age 15	females	2	0
0-1.9% HIV, age 20	females	2	0.0776475	0.0327126	0.122582
0-1.9% HIV, age 25	females	2	0.219419	0.172497	0.266342
0-1.9% HIV, age 30	females	2	0.377305	0.330067	0.424544
0-1.9% HIV, age 35	females	2	0.465515	0.411512	0.519518
0-1.9% HIV, age 40	females	2	0.879438	0.824362	0.934513
0-1.9% HIV, age 45	females	2	1.17154	1.09729	1.2458
0-1.9% HIV, age 50	females	2	1.87518	1.79543	1.95492
0-1.9% HIV, age 55	females	2	2.05623	1.94108	2.17138
2-6.9% HIV, age 15	females	2	0
2-6.9% HIV, age 20	females	2	0.440524	0.348826	0.532222
2-6.9% HIV, age 25	females	2	0.806913	0.716356	0.89747
2-6.9% HIV, age 30	females	2	0.9763	0.883868	1.06873
2-6.9% HIV, age 35	females	2	1.07022	0.973013	1.16744
2-6.9% HIV, age 40	females	2	1.16928	1.05675	1.28182
2-6.9% HIV, age 45	females	2	1.36141	1.23767	1.48515
2-6.9% HIV, age 50	females	2	1.90497	1.74269	2.06725
2-6.9% HIV, age 55	females	2	2.0217	1.8034	2.24
7-11.9% HIV, age 15	females	2	0
7-11.9% HIV, age 20	females	2	0.331595	0.231099	0.432091
7-11.9% HIV, age 25	females	2	0.674525	0.568341	0.780709
7-11.9% HIV, age 30	females	2	0.859383	0.758025	0.960741
7-11.9% HIV, age 35	females	2	0.861189	0.743369	0.979009
7-11.9% HIV, age 40	females	2	0.976648	0.854966	1.09833
7-11.9% HIV, age 45	females	2	1.35893	1.20793	1.50994
7-11.9% HIV, age 50	females	2	1.75308	1.55188	1.95427
7-11.9% HIV, age 55	females	2	1.57323	1.2406	1.90586
12+% HIV, age 15	females	2	0
12+% HIV, age 20	females	2	0.744064	0.60995	0.878179
12+% HIV, age 25	females	2	1.31479	1.18596	1.44362
12+% HIV, age 30	females	2	1.60192	1.47404	1.7298
12+% HIV, age 35	females	2	1.70319	1.57168	1.8347
12+% HIV, age 40	females	2	1.77961	1.63617	1.92307
12+% HIV, age 45	females	2	1.87949	1.72112	2.03787
12+% HIV, age 50	females	2	2.25275	2.04624	2.45925
12+% HIV, age 55	females	2	2.1709	1.89498	2.44682
TiPS	females	2	-0.0107948	-0.0156148	-0.0059747
BEN 1983	females	2	0
BEN 1988	females	2	-0.321341	-0.660124	0.0174419
BEN 1993	females	2	-0.464951	-0.760512	-0.16939
BEN 1998	females	2	-0.10184	-0.39534	0.19166
BEN 2003	females	2	-0.0902437	-0.381376	0.200888
BFA 1985	females	2	-0.218024	-0.640331	0.204284
BFA 1990	females	2	0.135043	-0.181375	0.451461
BFA 1995	females	2	0.162665	-0.130998	0.456329
BFA 2000	females	2	0.204727	-0.101604	0.511058
BOL 1980	females	2	-0.358351	-0.718032	0.0013304
BOL 1985	females	2	-0.303322	-0.638808	0.0321651
BOL 1990	females	2	-0.549796	-0.848971	-0.250621
BOL 1995	females	2	-0.495058	-0.827057	-0.163059
BOL 2000	females	2	-0.644185	-0.965804	-0.322566
BRA 1983	females	2	-1.16183	-1.51385	-0.809806
BRA 1988	females	2	-1.32891	-1.6777	-0.980114
BRA 1993	females	2	-1.08183	-1.39511	-0.768551
CAF 1981	females	2	0.371089	-0.0130285	0.755206
CAF 1986	females	2	0.508212	0.182362	0.834063
CAF 1991	females	2	0.758629	0.455422	1.06184
CIV 1982	females	2	0.0359958	-0.307931	0.379923
CIV 1987	females	2	-0.08493	-0.398816	0.228956
CIV 1992	females	2	0.163468	-0.144876	0.471812
CIV 1997	females	2	0.0686568	-0.313329	0.450642
CIV 2002	females	2	0.376364	-0.0407049	0.793432
CMR 1986	females	2	-0.261562	-0.651729	0.128604
CMR 1991	females	2	-0.156878	-0.460649	0.146893
CMR 1996	females	2	0.154113	-0.136566	0.444792
CMR 2001	females	2	0.0642107	-0.232845	0.361266
COD 1994	females	2	0.507181	0.178866	0.835495
COD 1999	females	2	0.447808	0.136299	0.759316
COD 2004	females	2	0.401823	0.0761118	0.727534
COG 1992	females	2	0.110674	-0.221388	0.442736
COG 1997	females	2	0.476182	0.162283	0.79008
COG 2002	females	2	0.199232	-0.124092	0.522556
DOM 1989	females	2	-0.915159	-1.31089	-0.519432
DOM 1994	females	2	-1.02735	-1.33291	-0.721793
DOM 1999	females	2	-0.959341	-1.26564	-0.653041
DOM 2004	females	2	-0.836454	-1.13966	-0.53325
ERI 1982	females	2	0.609425	0.25353	0.96532
ERI 1987	females	2	0.730583	0.40105	1.06011
ERI 1992	females	2	0.306264	-0.0685498	0.681078
ETH 1987	females	2	0.614556	0.302252	0.92686
ETH 1992	females	2	0.58984	0.303798	0.875881
ETH 1997	females	2	0.619168	0.336594	0.901741
ETH 2002	females	2	0.152992	-0.161001	0.466985
GAB 1987	females	2	-0.377225	-0.79381	0.0393598
GAB 1992	females	2	-0.179505	-0.546021	0.187011
GAB 1997	females	2	0.154005	-0.163087	0.471098
GHA 1994	females	2	-0.0441204	-0.309634	0.221393
GHA 1999	females	2	0.107512	-0.159077	0.374101
GHA 2004	females	2	-0.328453	-0.610122	-0.0467837
GIN 1987	females	2	0.0954284	-0.249578	0.440435
GIN 1992	females	2	0.082066	-0.216503	0.380635
GIN 1997	females	2	0.0621965	-0.240551	0.364945
GIN 2002	females	2	0.270236	-0.0380175	0.57849
GTM 1982	females	2	-0.540011	-0.890159	-0.189862
GTM 1987	females	2	-0.851363	-1.23259	-0.470134
GTM 1992	females	2	-0.765849	-1.08618	-0.445513
HTI 1987	females	2	0.704095	0.39618	1.01201
HTI 1992	females	2	0.419284	0.132289	0.70628
HTI 1997	females	2	0.320739	0.0365447	0.604934
HTI 2002	females	2	-0.204882	-0.517542	0.107778
IDN 1984	females	2	-0.818119	-1.11784	-0.518399
IDN 1989	females	2	-0.735185	-1.02254	-0.447826
IDN 1994	females	2	-0.926809	-1.20821	-0.645407
IDN 1999	females	2	-0.778001	-1.06674	-0.489263
IDN 2004	females	2	-0.72693	-1.0284	-0.425457
KEN 1985	females	2	-0.447175	-0.808249	-0.0861014
KEN 1990	females	2	-0.265356	-0.575545	0.0448314
KEN 1995	females	2	-0.132385	-0.430959	0.166189
KEN 2000	females	2	0.375496	0.0576033	0.693388
KHM 1987	females	2	-0.245564	-0.575146	0.0840171
KHM 1992	females	2	-0.2126	-0.505432	0.0802329
KHM 1997	females	2	-0.238008	-0.523564	0.0475478
KHM 2002	females	2	-0.610712	-0.917872	-0.303553
LBR 1993	females	2	-0.0354223	-0.448107	0.377263
LBR 1998	females	2	0.163149	-0.244281	0.570579
LBR 2003	females	2	0.396574	0.0614113	0.731737
LSO 1991	females	2	-0.462307	-0.856005	-0.0686095
LSO 1996	females	2	-0.280672	-0.609647	0.0483036
LSO 2001	females	2	0.304888	-0.0081187	0.617895
MAR 1980	females	2	-0.453002	-0.805587	-0.100417
MAR 1985	females	2	-0.849429	-1.17308	-0.525776
MAR 1990	females	2	-1.05854	-1.3643	-0.752777
MAR 1995	females	2	-1.14435	-1.46666	-0.822049
MAR 2000	females	2	-1.26484	-1.57716	-0.952516
MDG 1980	females	2	-0.146638	-0.483863	0.190587
MDG 1985	females	2	0.28923	-0.006379	0.584839
MDG 1990	females	2	0.132532	-0.163092	0.428156
MDG 1995	females	2	0.0798776	-0.222314	0.382069
MDG 2000	females	2	-0.0781295	-0.417163	0.260904
MLI 1983	females	2	0.337844	0.0278494	0.647838
MLI 1988	females	2	0.131451	-0.159925	0.422828
MLI 1993	females	2	-0.0205505	-0.304043	0.262942
MLI 1998	females	2	0.162118	-0.125343	0.44958
MLI 2003	females	2	0.0365082	-0.262323	0.335339
MOZ 1985	females	2	0.243086	-0.135685	0.621856
MOZ 1990	females	2	-0.0698312	-0.388282	0.248619
MOZ 1995	females	2	-0.118942	-0.436192	0.198307
MOZ 2000	females	2	0.0640447	-0.24928	0.37737
MRT 1987	females	2	0.191518	-0.224674	0.607711
MRT 1992	females	2	-0.036676	-0.389679	0.316327
MRT 1997	females	2	-0.129263	-0.463889	0.205362
MWI 1981	females	2	-0.234313	-0.623986	0.155361
MWI 1986	females	2	0.225211	-0.0806861	0.531109
MWI 1991	females	2	0.366795	0.0829658	0.650623
MWI 1996	females	2	0.564053	0.276553	0.851553
MWI 2001	females	2	0.394026	0.0875869	0.700465
NAM 1983	females	2	-0.220491	-0.66983	0.228848
NAM 1988	females	2	-0.299767	-0.618436	0.0189029
NAM 1993	females	2	-0.197709	-0.506483	0.111065
NAM 1998	females	2	0.160098	-0.145729	0.465926
NAM 2003	females	2	0.646608	0.347786	0.945429
NER 1983	females	2	0.490485	0.168408	0.812562
NER 1988	females	2	0.22907	-0.0896235	0.547764
NER 1993	females	2	0.229809	-0.0978435	0.557461
NER 1998	females	2	0.14699	-0.173533	0.467513
NER 2003	females	2	0.0154219	-0.285855	0.316699
NPL 1993	females	2	-0.357517	-0.699268	-0.0157649
NPL 1998	females	2	-0.644951	-0.991569	-0.298333
NPL 2003	females	2	-0.886737	-1.22181	-0.551663
PER 1980	females	2	-0.37659	-0.689427	-0.0637536
PER 1985	females	2	-0.726502	-1.00806	-0.444944
PER 1990	females	2	-0.850718	-1.13316	-0.568272
PER 1995	females	2	-0.910429	-1.19798	-0.62288
PER 2000	females	2	-1.52824	-1.85011	-1.20637
PHL 1985	females	2	-0.803197	-1.09484	-0.511559
PHL 1990	females	2	-0.835197	-1.12892	-0.54147
PHL 1995	females	2	-0.945477	-1.24889	-0.642063
RWA 1990	females	2	0.27578	-0.0198646	0.571426
RWA 1993	females	2	2.75273	2.4606	3.04486
RWA 1997	females	2	0.805564	0.512746	1.09838
RWA 2002	females	2	0.10433	-0.193857	0.402516
SDN 1976	females	2	-0.332258	-0.597836	-0.0666799
SDN 1981	females	2	-0.336265	-0.602928	-0.0696021
SDN 1986	females	2	-0.301168	-0.570726	-0.0316092
SEN 1982	females	2	-0.108415	-0.463996	0.247166
SEN 1987	females	2	-0.129221	-0.47806	0.219618
SEN 1992	females	2	-0.354693	-0.663232	-0.0461545
SEN 1997	females	2	-0.382597	-0.70519	-0.0600056
SEN 2002	females	2	-0.31408	-0.612687	-0.0154736
SWZ 1993	females	2	0.0312697	-0.34879	0.411329
SWZ 1998	females	2	0.267529	-0.051781	0.586839
SWZ 2003	females	2	0.56085	0.253267	0.868433
TCD 1986	females	2	-0.0289649	-0.368753	0.310823
TCD 1991	females	2	0.211711	-0.0958731	0.519295
TCD 1996	females	2	0.290587	-0.0120535	0.593227
TCD 2001	females	2	0.0361936	-0.351289	0.423676
TGO 1985	females	2	-0.245455	-0.600836	0.109925
TGO 1990	females	2	-0.261178	-0.600432	0.078077
TGO 1995	females	2	-0.12395	-0.444958	0.197058
TZA 1986	females	2	-0.385564	-0.738655	-0.0324722
TZA 1991	females	2	0.169701	-0.136234	0.475635
TZA 1996	females	2	0.0620662	-0.246125	0.370258
TZA 2001	females	2	0.336062	0.0271516	0.644973
UGA 1983	females	2	0.212952	-0.107165	0.533068
UGA 1988	females	2	0.0269393	-0.277877	0.331755
UGA 1993	females	2	0.580908	0.291422	0.870394
UGA 1998	females	2	-0.0433935	-0.355402	0.268614
UGA 2003	females	2	0.567765	0.25749	0.87804
ZAF 1985	females	2	-0.422136	-0.778909	-0.0653627
ZAF 1990	females	2	-0.690217	-1.02529	-0.355143
ZAF 1995	females	2	-0.423516	-0.73436	-0.112672
ZMB 1984	females	2	0.33068	0.0110995	0.65026
ZMB 1989	females	2	0.581657	0.299669	0.863645
ZMB 1994	females	2	0.733292	0.447136	1.01945
ZMB 1999	females	2	0.421217	0.120674	0.72176
ZMB 2004	females	2	0.436371	0.104176	0.768566
ZWE 1982	females	2	-0.240704	-0.592167	0.110759
ZWE 1987	females	2	-0.733392	-1.06785	-0.39893
ZWE 1992	females	2	-0.197694	-0.501339	0.10595
ZWE 1997	females	2	-0.0751914	-0.37981	0.229428
ZWE 2002	females	2	0.47153	0.166329	0.776732
Model Parameter	Sex	Model	Coefficient	Lower Bound	Upper Bound
war, age 15	females	3	0
war, age 20	females	3	0.212726	0.135327	0.290126
war, age 25	females	3	0.403482	0.319108	0.487855
war, age 30	females	3	0.584972	0.502891	0.667052
war, age 35	females	3	0.593818	0.499637	0.687999
war, age 40	females	3	0.774415	0.680892	0.867938
war, age 45	females	3	1.12587	0.997313	1.25442
war, age 50	females	3	1.56934	1.39197	1.7467
war, age 55	females	3	1.85156	1.55899	2.14413
low 5q0, age 15	females	3	0
low 5q0, age 20	females	3	0.236137	0.165617	0.306656
low 5q0, age 25	females	3	0.599836	0.527437	0.672235
low 5q0, age 30	females	3	0.772191	0.700495	0.843886
low 5q0, age 35	females	3	0.932024	0.854023	1.01002
low 5q0, age 40	females	3	1.23112	1.15136	1.31088
low 5q0, age 45	females	3	1.52628	1.4415	1.61105
low 5q0, age 50	females	3	2.23488	2.13487	2.33489
low 5q0, age 55	females	3	2.29838	2.16735	2.42941
mid 5q0, age 15	females	3	0
mid 5q0, age 20	females	3	0.302781	0.234561	0.371001
mid 5q0, age 25	females	3	0.605708	0.536942	0.674474
mid 5q0, age 30	females	3	0.837933	0.769268	0.906598
mid 5q0, age 35	females	3	0.880013	0.804097	0.955928
mid 5q0, age 40	females	3	1.13549	1.05343	1.21755
mid 5q0, age 45	females	3	1.26262	1.16012	1.36512
mid 5q0, age 50	females	3	1.78203	1.66324	1.90081
mid 5q0, age 55	females	3	1.81292	1.62766	1.99817
high 5q0, age 15	females	3	0
high 5q0, age 20	females	3	0.108698	0.0360615	0.181335
high 5q0, age 25	females	3	0.262113	0.184765	0.33946
high 5q0, age 30	females	3	0.370322	0.291655	0.44899
high 5q0, age 35	females	3	0.474345	0.387416	0.561273
high 5q0, age 40	females	3	0.791883	0.697108	0.886658
high 5q0, age 45	females	3	1.09163	0.9273	1.25596
high 5q0, age 50	females	3	1.62301	1.4466	1.79941
high 5q0, age 55	females	3	1.69454	1.44321	1.94587
TiPS	females	3	-0.0110133	-0.0158233	-0.0062034
BEN 1983	females	3	0
BEN 1988	females	3	-0.308962	-0.647733	0.0298083
BEN 1993	females	3	-0.452591	-0.748341	-0.15684
BEN 1998	females	3	-0.36887	-0.672839	-0.0649011
BEN 2003	females	3	-0.350263	-0.652239	-0.048287
BFA 1985	females	3	-0.223063	-0.645417	0.19929
BFA 1990	females	3	0.136292	-0.18022	0.452803
BFA 1995	females	3	0.177853	-0.11584	0.471545
BFA 2000	females	3	0.232768	-0.0735553	0.539091
BOL 1980	females	3	-0.358743	-0.718773	0.0012858
BOL 1985	females	3	-0.573742	-0.918193	-0.229291
BOL 1990	females	3	-0.814866	-1.12446	-0.505269
BOL 1995	females	3	-0.791676	-1.13456	-0.448788
BOL 2000	females	3	-0.958355	-1.29002	-0.626689
BRA 1983	females	3	-1.44449	-1.80472	-1.08426
BRA 1988	females	3	-1.63968	-1.99803	-1.28133
BRA 1993	females	3	-1.41077	-1.73428	-1.08726
CAF 1981	females	3	0.365266	-0.0189631	0.749495
CAF 1986	females	3	0.510834	0.185	0.836667
CAF 1991	females	3	0.491058	0.178099	0.804017
CIV 1982	females	3	0.0332985	-0.310726	0.377323
CIV 1987	females	3	-0.348832	-0.671899	-0.0257654
CIV 1992	females	3	-0.0945535	-0.412955	0.223848
CIV 1997	females	3	0.203038	-0.177628	0.583704
CIV 2002	females	3	0.505792	0.0896481	0.921936
CMR 1986	females	3	-0.518694	-0.915878	-0.121511
CMR 1991	females	3	-0.417639	-0.731001	-0.104277
CMR 1996	females	3	-0.103466	-0.404418	0.197486
CMR 2001	females	3	0.194049	-0.103264	0.491361
COD 1994	females	3	0.507003	0.178942	0.835063
COD 1999	females	3	0.367146	0.0454885	0.688804
COD 2004	females	3	0.348043	0.0118783	0.684208
COG 1992	females	3	0.252936	-0.0817668	0.587639
COG 1997	females	3	0.790976	0.475841	1.10611
COG 2002	females	3	0.527307	0.204978	0.849635
DOM 1989	females	3	-1.19519	-1.59807	-0.792308
DOM 1994	females	3	-1.32763	-1.64281	-1.01246
DOM 1999	females	3	-1.28141	-1.60173	-0.961089
DOM 2004	females	3	-1.16829	-1.48253	-0.854052
ERI 1982	females	3	0.505746	0.141615	0.869877
ERI 1987	females	3	0.6469	0.306147	0.987654
ERI 1992	females	3	0.25595	-0.128965	0.640864
ETH 1987	females	3	0.62096	0.308654	0.933265
ETH 1992	females	3	0.603185	0.317142	0.889227
ETH 1997	females	3	0.369653	0.0767421	0.662565
ETH 2002	females	3	0.284047	-0.0283767	0.596472
GAB 1987	females	3	-0.618064	-1.03997	-0.19616
GAB 1992	females	3	-0.452245	-0.82566	-0.0788309
GAB 1997	females	3	-0.145142	-0.471806	0.181521
GHA 1994	females	3	-0.307596	-0.584039	-0.0311543
GHA 1999	females	3	-0.193072	-0.470933	0.0847886
GHA 2004	females	3	-0.271705	-0.552935	0.0095249
GIN 1987	females	3	0.0943224	-0.250723	0.439368
GIN 1992	females	3	0.0890161	-0.209512	0.387544
GIN 1997	females	3	0.0838694	-0.218875	0.386613
GIN 2002	females	3	0.0129343	-0.30529	0.331159
GTM 1982	females	3	-0.63919	-0.998139	-0.280242
GTM 1987	females	3	-0.931794	-1.32174	-0.541848
GTM 1992	females	3	-1.07821	-1.40929	-0.747125
HTI 1987	females	3	0.703006	0.394594	1.01142
HTI 1992	females	3	0.140681	-0.155874	0.437235
HTI 1997	females	3	0.0581273	-0.234854	0.351108
HTI 2002	females	3	-0.138076	-0.450696	0.174544
IDN 1984	females	3	-1.09556	-1.40491	-0.786198
IDN 1989	females	3	-1.04213	-1.33987	-0.744387
IDN 1994	females	3	-1.24893	-1.54202	-0.95584
IDN 1999	females	3	-1.11286	-1.41242	-0.813296
IDN 2004	females	3	-1.07333	-1.38557	-0.761098
KEN 1985	females	3	-0.698952	-1.06826	-0.329642
KEN 1990	females	3	-0.540823	-0.859871	-0.221774
KEN 1995	females	3	-0.0385186	-0.336746	0.259709
KEN 2000	females	3	0.316879	0.0018258	0.631933
KHM 1987	females	3	-0.347762	-0.686803	-0.0087205
KHM 1992	females	3	-0.301298	-0.605782	0.0031858
KHM 1997	females	3	-0.288321	-0.585701	0.0090593
KHM 2002	females	3	-0.576861	-0.883836	-0.269886
LBR 1993	females	3	-0.141298	-0.561224	0.278628
LBR 1998	females	3	0.0737527	-0.340701	0.488206
LBR 2003	females	3	0.338798	-0.0070623	0.684659
LSO 1991	females	3	-0.742702	-1.14364	-0.341766
LSO 1996	females	3	-0.190035	-0.518616	0.138546
LSO 2001	females	3	0.8443	0.544212	1.14439
MAR 1980	females	3	-0.710184	-1.07004	-0.350323
MAR 1985	females	3	-1.12002	-1.45294	-0.787103
MAR 1990	females	3	-1.34995	-1.66596	-1.03394
MAR 1995	females	3	-1.44828	-1.78007	-1.11648
MAR 2000	females	3	-1.58788	-1.91058	-1.26518
MDG 1980	females	3	-0.149245	-0.486588	0.188098
MDG 1985	females	3	0.294023	-0.0015466	0.589593
MDG 1990	females	3	-0.136631	-0.4427	0.169437
MDG 1995	females	3	-0.192238	-0.5045	0.120023
MDG 2000	females	3	-0.337907	-0.685935	0.0101207
MLI 1983	females	3	0.333103	0.0228442	0.643362
MLI 1988	females	3	0.132857	-0.158574	0.424288
MLI 1993	females	3	-0.0110228	-0.294472	0.272427
MLI 1998	females	3	0.180618	-0.106404	0.467641
MLI 2003	females	3	0.0589725	-0.240703	0.358648
MOZ 1985	females	3	0.140016	-0.248305	0.528338
MOZ 1990	females	3	-0.163844	-0.486237	0.158549
MOZ 1995	females	3	-0.197813	-0.527524	0.131899
MOZ 2000	females	3	0.48439	0.181768	0.787012
MRT 1987	females	3	-0.0643548	-0.485984	0.357274
MRT 1992	females	3	-0.309558	-0.671038	0.0519222
MRT 1997	females	3	-0.396184	-0.738699	-0.0536692
MWI 1981	females	3	-0.230924	-0.620165	0.158318
MWI 1986	females	3	0.234699	-0.0711335	0.540531
MWI 1991	females	3	0.379273	0.095402	0.663143
MWI 1996	females	3	0.967669	0.689843	1.2455
MWI 2001	females	3	1.00394	0.710945	1.29693
NAM 1983	females	3	-0.492466	-0.949788	-0.0351446
NAM 1988	females	3	-0.584423	-0.911828	-0.257018
NAM 1993	females	3	-0.482517	-0.800943	-0.164092
NAM 1998	females	3	0.245385	-0.0601426	0.550912
NAM 2003	females	3	0.577596	0.281334	0.873857
NER 1983	females	3	0.496444	0.17446	0.818427
NER 1988	females	3	0.252021	-0.0667978	0.57084
NER 1993	females	3	0.235485	-0.0919301	0.562901
NER 1998	females	3	0.153345	-0.167329	0.474021
NER 2003	females	3	0.0402975	-0.261286	0.341881
NPL 1993	females	3	-0.625373	-0.976707	-0.274039
NPL 1998	females	3	-0.943494	-1.29939	-0.587599
NPL 2003	females	3	-1.20264	-1.5471	-0.858183
PER 1980	females	3	-0.635749	-0.957315	-0.314182
PER 1985	females	3	-1.00743	-1.29994	-0.714916
PER 1990	females	3	-1.149	-1.44251	-0.855492
PER 1995	females	3	-1.22496	-1.52373	-0.926194
PER 2000	females	3	-1.85332	-2.18557	-1.52107
PHL 1985	females	3	-1.09374	-1.39563	-0.791854
PHL 1990	females	3	-1.15049	-1.45513	-0.845853
PHL 1995	females	3	-1.27026	-1.58371	-0.956805
RWA 1990	females	3	0.696633	0.41274	0.980526
RWA 1993	females	3	2.95065	2.66055	3.24076
RWA 1997	females	3	1.00436	0.713396	1.29532
RWA 2002	females	3	0.430541	0.132876	0.728206
SDN 1976	females	3	-0.58621	-0.862152	-0.310268
SDN 1981	females	3	-0.607123	-0.884655	-0.329591
SDN 1986	females	3	-0.576075	-0.857177	-0.294973
SEN 1982	females	3	-0.108939	-0.464538	0.246659
SEN 1987	females	3	-0.115508	-0.464181	0.233166
SEN 1992	females	3	-0.619614	-0.937985	-0.301243
SEN 1997	females	3	-0.649538	-0.982225	-0.316852
SEN 2002	females	3	-0.561211	-0.869913	-0.25251
SWZ 1993	females	3	-0.227044	-0.61411	0.160023
SWZ 1998	females	3	0.364019	0.0457069	0.682331
SWZ 2003	females	3	1.11126	0.816044	1.40648
TCD 1986	females	3	-0.130852	-0.480207	0.218502
TCD 1991	females	3	0.120076	-0.198022	0.438173
TCD 1996	females	3	0.209443	-0.103297	0.522184
TCD 2001	females	3	0.447333	0.0787663	0.815901
TGO 1985	females	3	-0.502046	-0.866359	-0.137734
TGO 1990	females	3	-0.525227	-0.87393	-0.176524
TGO 1995	females	3	-0.37757	-0.707379	-0.0477609
TZA 1986	females	3	-0.648322	-1.01001	-0.28663
TZA 1991	females	3	-0.0896775	-0.404719	0.225364
TZA 1996	females	3	0.195414	-0.11258	0.503408
TZA 2001	females	3	0.341649	0.0350153	0.648282
UGA 1983	females	3	0.116646	-0.211775	0.445066
UGA 1988	females	3	0.325466	0.0211601	0.629772
UGA 1993	females	3	0.773115	0.484907	1.06132
UGA 1998	females	3	0.575362	0.279004	0.871719
UGA 2003	females	3	0.569854	0.262776	0.876931
ZAF 1985	females	3	-0.703378	-1.06894	-0.33782
ZAF 1990	females	3	-0.999726	-1.34413	-0.655328
ZAF 1995	females	3	-0.751053	-1.0723	-0.429805
ZMB 1984	females	3	0.32929	0.0096987	0.648881
ZMB 1989	females	3	0.322223	0.0302931	0.614153
ZMB 1994	females	3	0.865545	0.579079	1.15201
ZMB 1999	females	3	1.03563	0.74753	1.32372
ZMB 2004	females	3	1.06413	0.748782	1.37947
ZWE 1982	females	3	-0.500592	-0.860608	-0.140576
ZWE 1987	females	3	-1.01323	-1.35751	-0.668951
ZWE 1992	females	3	-0.0953086	-0.399492	0.208875
ZWE 1997	females	3	0.496891	0.203566	0.790215
ZWE 2002	females	3	1.02513	0.732701	1.31757
Model Parameter	Sex	Model	Coefficient	Lower Bound	Upper Bound
war, age 15	females	4	0
war, age 20	females	4	0.212732	0.135333	0.290132
war, age 25	females	4	0.403491	0.319117	0.487865
war, age 30	females	4	0.584986	0.502905	0.667066
war, age 35	females	4	0.593842	0.499661	0.688022
war, age 40	females	4	0.774462	0.680939	0.867986
war, age 45	females	4	1.12593	0.997371	1.25448
war, age 50	females	4	1.56939	1.39203	1.74676
war, age 55	females	4	1.85162	1.55905	2.14418
7+% HIV, age 15	females	4	0
7+% HIV, age 20	females	4	0.695658	0.578802	0.812514
7+% HIV, age 25	females	4	1.26643	1.15368	1.37918
7+% HIV, age 30	females	4	1.57475	1.46299	1.68652
7+% HIV, age 35	females	4	1.6396	1.5262	1.753
7+% HIV, age 40	females	4	1.69847	1.57426	1.82268
7+% HIV, age 45	females	4	1.8627	1.7261	1.99931
7+% HIV, age 50	females	4	2.25707	2.08595	2.42819
7+% HIV, age 55	females	4	2.13315	1.89568	2.37062
low 5q0, age 15	females	4	0
low 5q0, age 20	females	4	0.188858	0.134733	0.242983
low 5q0, age 25	females	4	0.439138	0.38251	0.495767
low 5q0, age 30	females	4	0.602803	0.547233	0.658373
low 5q0, age 35	females	4	0.707829	0.642335	0.773324
low 5q0, age 40	females	4	1.06922	1.0036	1.13485
low 5q0, age 45	females	4	1.3136	1.23543	1.39177
low 5q0, age 50	females	4	2.03853	1.95256	2.1245
low 5q0, age 55	females	4	2.15868	2.03921	2.27814
high 5q0, age 15	females	4	0
high 5q0, age 20	females	4	0.108706	0.036069	0.181343
high 5q0, age 25	females	4	0.262125	0.184779	0.339472
high 5q0, age 30	females	4	0.370341	0.291673	0.449008
high 5q0, age 35	females	4	0.474378	0.387451	0.561306
high 5q0, age 40	females	4	0.791939	0.697165	0.886713
high 5q0, age 45	females	4	1.0917	0.927377	1.25602
high 5q0, age 50	females	4	1.62307	1.44667	1.79947
high 5q0, age 55	females	4	1.69461	1.44328	1.94595
TiPS	females	4	-0.0109655	-0.0157867	-0.0061443
BEN 1983	females	4	0
BEN 1988	females	4	-0.30872	-0.647495	0.0300547
BEN 1993	females	4	-0.452403	-0.748156	-0.156649
BEN 1998	females	4	-0.253758	-0.555628	0.0481118
BEN 2003	females	4	-0.253761	-0.553515	0.0459942
BFA 1985	females	4	-0.223061	-0.645415	0.199293
BFA 1990	females	4	0.136395	-0.180118	0.452907
BFA 1995	females	4	0.178188	-0.115514	0.47189
BFA 2000	females	4	0.233233	-0.0731095	0.539575
BOL 1980	females	4	-0.358743	-0.718772	0.0012864
BOL 1985	females	4	-0.458226	-0.800996	-0.115456
BOL 1990	females	4	-0.705071	-1.01261	-0.397528
BOL 1995	females	4	-0.653104	-0.99343	-0.312777
BOL 2000	females	4	-0.806956	-1.13674	-0.477173
BRA 1983	females	4	-1.31439	-1.67326	-0.955533
BRA 1988	females	4	-1.49329	-1.84955	-1.13702
BRA 1993	females	4	-1.25017	-1.57158	-0.928769
CAF 1981	females	4	0.365269	-0.0189596	0.749498
CAF 1986	females	4	0.511079	0.185241	0.836918
CAF 1991	females	4	0.598519	0.287296	0.909742
CIV 1982	females	4	0.0333589	-0.310666	0.377383
CIV 1987	females	4	-0.23385	-0.555245	0.0875459
CIV 1992	females	4	0.0098965	-0.306502	0.326296
CIV 1997	females	4	0.308503	-0.0751959	0.692202
CIV 2002	females	4	0.602846	0.190634	1.01506
CMR 1986	females	4	-0.403611	-0.799335	-0.0078869
CMR 1991	females	4	-0.303285	-0.614832	0.0082615
CMR 1996	females	4	-0.0007643	-0.299786	0.298258
CMR 2001	females	4	0.282375	-0.0130557	0.577807
COD 1994	females	4	0.507002	0.178941	0.835063
COD 1999	females	4	0.367393	0.0457314	0.689054
COD 2004	females	4	0.348513	0.0123338	0.684692
COG 1992	females	4	0.367636	0.0339553	0.701316
COG 1997	females	4	0.791224	0.476084	1.10636
COG 2002	females	4	0.527778	0.205434	0.850121
DOM 1989	females	4	-1.06656	-1.46827	-0.664856
DOM 1994	females	4	-1.18789	-1.50142	-0.874354
DOM 1999	females	4	-1.12673	-1.44304	-0.810424
DOM 2004	females	4	-1.00421	-1.31595	-0.692469
ERI 1982	females	4	0.505748	0.141617	0.86988
ERI 1987	females	4	0.647145	0.306388	0.987903
ERI 1992	females	4	0.256419	-0.128508	0.641346
ETH 1987	females	4	0.620958	0.308652	0.933263
ETH 1992	females	4	0.603337	0.317293	0.889381
ETH 1997	females	4	0.462694	0.171891	0.753497
ETH 2002	females	4	0.371785	0.0620135	0.681556
GAB 1987	females	4	-0.510412	-0.931693	-0.0891314
GAB 1992	females	4	-0.32772	-0.700091	0.0446516
GAB 1997	females	4	-0.0049028	-0.329566	0.31976
GHA 1994	females	4	-0.192532	-0.46707	0.082005
GHA 1999	females	4	-0.0519974	-0.32779	0.223795
GHA 2004	females	4	-0.117415	-0.396302	0.161473
GIN 1987	females	4	0.09438	-0.250666	0.439426
GIN 1992	females	4	0.0891654	-0.209363	0.387694
GIN 1997	females	4	0.0842256	-0.218526	0.386977
GIN 2002	females	4	0.102882	-0.213216	0.418979
GTM 1982	females	4	-0.639189	-0.998137	-0.28024
GTM 1987	females	4	-0.931548	-1.3215	-0.541598
GTM 1992	females	4	-0.928105	-1.2566	-0.599607
HTI 1987	females	4	0.703005	0.394593	1.01142
HTI 1992	females	4	0.263452	-0.0315823	0.558486
HTI 1997	females	4	0.159028	-0.132304	0.450361
HTI 2002	females	4	0.0105052	-0.299862	0.320872
IDN 1984	females	4	-0.970557	-1.27806	-0.663051
IDN 1989	females	4	-0.900171	-1.19607	-0.604275
IDN 1994	females	4	-1.09753	-1.38833	-0.806732
IDN 1999	females	4	-0.953585	-1.25111	-0.656064
IDN 2004	females	4	-0.904428	-1.21458	-0.594273
KEN 1985	females	4	-0.585311	-0.953017	-0.217605
KEN 1990	females	4	-0.414598	-0.732241	-0.0969549
KEN 1995	females	4	0.103223	-0.193331	0.399777
KEN 2000	females	4	-0.198194	-0.524493	0.128105
KHM 1987	females	4	-0.347761	-0.686803	-0.00872
KHM 1992	females	4	-0.301162	-0.605646	0.0033227
KHM 1997	females	4	-0.287955	-0.585344	0.0094352
KHM 2002	females	4	-0.420051	-0.725023	-0.115078
LBR 1993	females	4	-0.141295	-0.561221	0.278631
LBR 1998	females	4	0.0739995	-0.340457	0.488456
LBR 2003	females	4	0.339268	-0.0066063	0.685142
LSO 1991	females	4	-0.6136	-1.01309	-0.214113
LSO 1996	females	4	-0.0483555	-0.374801	0.27809
LSO 2001	females	4	0.35246	0.0411281	0.663792
MAR 1980	females	4	-0.592137	-0.950876	-0.233399
MAR 1985	females	4	-1.00459	-1.33599	-0.673184
MAR 1990	females	4	-1.21507	-1.52902	-0.901118
MAR 1995	females	4	-1.30759	-1.63755	-0.977629
MAR 2000	females	4	-1.43253	-1.75301	-1.11205
MDG 1980	females	4	-0.149213	-0.486556	0.18813
MDG 1985	females	4	0.294208	-0.001363	0.58978
MDG 1990	females	4	-0.0223249	-0.326181	0.281531
MDG 1995	females	4	-0.0811157	-0.391292	0.229061
MDG 2000	females	4	-0.244055	-0.590283	0.102172
MLI 1983	females	4	0.333163	0.0229036	0.643422
MLI 1988	females	4	0.133009	-0.158423	0.424441
MLI 1993	females	4	-0.0107675	-0.294222	0.272687
MLI 1998	females	4	0.180986	-0.106049	0.46802
MLI 2003	females	4	0.0594389	-0.240255	0.359132
MOZ 1985	females	4	0.140078	-0.248244	0.528399
MOZ 1990	females	4	-0.163692	-0.486086	0.158701
MOZ 1995	females	4	-0.197454	-0.527175	0.132267
MOZ 2000	females	4	0.484855	0.182214	0.787496
MRT 1987	females	4	0.0566279	-0.363958	0.477214
MRT 1992	females	4	-0.187406	-0.547429	0.172618
MRT 1997	females	4	-0.290031	-0.631324	0.051262
MWI 1981	females	4	-0.23083	-0.620072	0.158412
MWI 1986	females	4	0.23484	-0.0709963	0.540676
MWI 1991	females	4	0.379464	0.0955935	0.663334
MWI 1996	females	4	0.968028	0.690188	1.24587
MWI 2001	females	4	0.44073	0.135764	0.745697
NAM 1983	females	4	-0.36737	-0.822626	0.087886
NAM 1988	females	4	-0.451309	-0.777227	-0.125392
NAM 1993	females	4	-0.34977	-0.666343	-0.0331959
NAM 1998	females	4	0.38927	0.0853368	0.693203
NAM 2003	females	4	0.0663424	-0.240588	0.373273
NER 1983	females	4	0.496631	0.174646	0.818617
NER 1988	females	4	0.252451	-0.0663833	0.571285
NER 1993	females	4	0.235619	-0.0917961	0.563034
NER 1998	females	4	0.15359	-0.16709	0.474269
NER 2003	females	4	0.0407633	-0.260839	0.342365
NPL 1993	females	4	-0.506891	-0.856513	-0.157269
NPL 1998	females	4	-0.803839	-1.15776	-0.449915
NPL 2003	females	4	-1.04991	-1.39218	-0.70763
PER 1980	females	4	-0.520225	-0.840402	-0.200049
PER 1985	females	4	-0.877727	-1.16803	-0.587422
PER 1990	females	4	-1.00934	-1.30052	-0.718162
PER 1995	females	4	-1.07477	-1.3711	-0.778436
PER 2000	females	4	-1.69548	-2.02537	-1.36559
PHL 1985	females	4	-0.958776	-1.25875	-0.658803
PHL 1990	females	4	-0.999922	-1.30227	-0.697578
PHL 1995	females	4	-1.11228	-1.42383	-0.800719
RWA 1990	females	4	0.696711	0.412818	0.980604
RWA 1993	females	4	2.95085	2.66075	3.24096
RWA 1997	females	4	1.00473	0.713753	1.2957
RWA 2002	females	4	0.43101	0.133327	0.728692
SDN 1976	females	4	-0.466201	-0.740371	-0.19203
SDN 1981	females	4	-0.487728	-0.763263	-0.212194
SDN 1986	females	4	-0.467488	-0.746291	-0.188685
SEN 1982	females	4	-0.108787	-0.464387	0.246813
SEN 1987	females	4	-0.115132	-0.463815	0.23355
SEN 1992	females	4	-0.503171	-0.819659	-0.186683
SEN 1997	females	4	-0.537182	-0.867803	-0.206561
SEN 2002	females	4	-0.474535	-0.781368	-0.167701
SWZ 1993	females	4	-0.114506	-0.500608	0.271595
SWZ 1998	females	4	0.501382	0.184912	0.817853
SWZ 2003	females	4	0.607891	0.301901	0.91388
TCD 1986	females	4	-0.130695	-0.480051	0.218661
TCD 1991	females	4	0.120332	-0.197769	0.438433
TCD 1996	females	4	0.209811	-0.102938	0.52256
TCD 2001	females	4	0.447799	0.0792153	0.816384
TGO 1985	females	4	-0.386716	-0.749111	-0.0243215
TGO 1990	females	4	-0.417146	-0.763781	-0.0705108
TGO 1995	females	4	-0.288133	-0.616507	0.040241
TZA 1986	females	4	-0.531099	-0.89112	-0.171078
TZA 1991	females	4	0.0212795	-0.292231	0.33479
TZA 1996	females	4	0.302023	-0.0044226	0.608468
TZA 2001	females	4	-0.236204	-0.554138	0.0817309
UGA 1983	females	4	0.116683	-0.211737	0.445103
UGA 1988	females	4	0.325658	0.0213496	0.629967
UGA 1993	females	4	0.77339	0.485179	1.0616
UGA 1998	females	4	0.0040499	-0.306577	0.314677
UGA 2003	females	4	-0.0091354	-0.328719	0.310448
ZAF 1985	females	4	-0.57443	-0.938304	-0.210556
ZAF 1990	females	4	-0.854404	-1.19697	-0.511843
ZAF 1995	females	4	-0.591827	-0.910871	-0.272784
ZMB 1984	females	4	0.329324	0.0097342	0.648914
ZMB 1989	females	4	0.436265	0.146221	0.72631
ZMB 1994	females	4	0.972897	0.688049	1.25774
ZMB 1999	females	4	0.468607	0.169504	0.76771
ZMB 2004	females	4	0.483432	0.154137	0.812728
ZWE 1982	females	4	-0.382792	-0.741228	-0.0243562
ZWE 1987	females	4	-0.884339	-1.22619	-0.542489
ZWE 1992	females	4	0.0403467	-0.263001	0.343695
ZWE 1997	females	4	-0.0276009	-0.330905	0.275703
ZWE 2002	females	4	0.5183	0.214471	0.822129
Model Parameter	Sex	Model	Coefficient	Lower Bound	Upper Bound
age 15	males	1	0
age 20	males	1	0.200388	0.164818	0.235958
age 25	males	1	0.410079	0.374522	0.445636
age 30	males	1	0.719105	0.683626	0.754584
age 35	males	1	0.858599	0.821071	0.896126
age 40	males	1	1.12338	1.0827	1.16405
age 45	males	1	1.24749	1.20009	1.29488
age 50	males	1	1.66131	1.60664	1.71598
age 55	males	1	1.794	1.71547	1.87254
TiPS	males	1	-0.0159787	-0.0205887	-0.0113688
BEN 1983	males	1	0
BEN 1988	males	1	-0.197029	-0.504988	0.110929
BEN 1993	males	1	-0.186292	-0.456734	0.0841506
BEN 1998	males	1	0.0219841	-0.281056	0.325024
BEN 2003	males	1	0.0217373	-0.241891	0.285365
BFA 1985	males	1	0.0610059	-0.267992	0.390004
BFA 1990	males	1	0.154165	-0.106898	0.415227
BFA 1995	males	1	0.181998	-0.0619371	0.425933
BFA 2000	males	1	0.263989	0.0021929	0.525785
BOL 1980	males	1	-0.112137	-0.410399	0.186125
BOL 1985	males	1	-0.0956662	-0.392163	0.200831
BOL 1990	males	1	-0.346903	-0.594224	-0.0995829
BOL 1995	males	1	-0.723099	-1.00054	-0.445659
BOL 2000	males	1	-0.491104	-0.75051	-0.231699
BRA 1983	males	1	-0.583861	-0.863431	-0.304291
BRA 1988	males	1	-0.633418	-0.896312	-0.370525
BRA 1993	males	1	-0.445969	-0.688932	-0.203007
CAF 1981	males	1	0.390605	0.0460932	0.735116
CAF 1986	males	1	0.60369	0.323971	0.883408
CAF 1991	males	1	0.677491	0.420009	0.934972
CIV 1982	males	1	-0.253242	-0.561738	0.0552544
CIV 1987	males	1	0.0596755	-0.220757	0.340108
CIV 1992	males	1	0.298859	0.0314587	0.566259
CIV 1997	males	1	0.411832	0.0777813	0.745884
CIV 2002	males	1	0.553296	0.240232	0.866361
CMR 1986	males	1	-0.1584	-0.486391	0.169591
CMR 1991	males	1	-0.0499528	-0.308926	0.20902
CMR 1996	males	1	0.0783455	-0.167018	0.323709
CMR 2001	males	1	0.310539	0.0674878	0.55359
COD 1994	males	1	0.304904	0.0273958	0.582413
COD 1999	males	1	0.409571	0.129196	0.689946
COD 2004	males	1	0.36727	0.05955	0.67499
COG 1992	males	1	0.252811	-0.0340447	0.539667
COG 1997	males	1	0.81193	0.538922	1.08494
COG 2002	males	1	0.472732	0.155608	0.789855
DOM 1989	males	1	-0.614795	-0.942318	-0.287273
DOM 1994	males	1	-0.764863	-1.0106	-0.519124
DOM 1999	males	1	-0.606465	-0.843241	-0.36969
DOM 2004	males	1	-0.490427	-0.737541	-0.243312
ERI 1982	males	1	1.08882	0.815476	1.36216
ERI 1987	males	1	1.11642	0.842506	1.39033
ERI 1992	males	1	0.370481	0.0858407	0.655122
ETH 1987	males	1	0.736668	0.479561	0.993775
ETH 1992	males	1	0.708348	0.47237	0.944326
ETH 1997	males	1	0.630227	0.397713	0.862741
ETH 2002	males	1	0.455005	0.200045	0.709964
GAB 1987	males	1	-0.383263	-0.781259	0.0147342
GAB 1992	males	1	-0.0907319	-0.432808	0.251344
GAB 1997	males	1	0.0236124	-0.257676	0.304901
GHA 1994	males	1	-0.489048	-0.703914	-0.274182
GHA 1999	males	1	-0.179666	-0.395857	0.036524
GHA 2004	males	1	0.0055275	-0.214148	0.225203
GIN 1987	males	1	-0.202102	-0.505138	0.100934
GIN 1992	males	1	-0.0993187	-0.361565	0.162927
GIN 1997	males	1	0.0229844	-0.237697	0.283666
GIN 2002	males	1	0.211448	-0.0592201	0.482116
GTM 1982	males	1	0.0470916	-0.241504	0.335687
GTM 1987	males	1	-0.445344	-0.712394	-0.178294
GTM 1992	males	1	-0.395642	-0.670037	-0.121247
HTI 1987	males	1	0.512339	0.165507	0.859171
HTI 1992	males	1	0.262724	0.0184008	0.507047
HTI 1997	males	1	0.174451	-0.0924146	0.441317
HTI 2002	males	1	-0.002185	-0.277192	0.272822
IDN 1984	males	1	-0.839601	-1.0928	-0.586402
IDN 1989	males	1	-0.779532	-1.01906	-0.540005
IDN 1994	males	1	-0.784154	-1.01847	-0.549833
IDN 1999	males	1	-0.854444	-1.09663	-0.612261
IDN 2004	males	1	-0.602926	-0.850113	-0.355738
KEN 1985	males	1	-0.478031	-0.831977	-0.124084
KEN 1990	males	1	-0.350359	-0.607536	-0.0931813
KEN 1995	males	1	0.0650127	-0.182591	0.312616
KEN 2000	males	1	0.304324	0.046953	0.561695
KHM 1987	males	1	0.414088	0.153246	0.67493
KHM 1992	males	1	0.103875	-0.135849	0.343599
KHM 1997	males	1	0.0509269	-0.188311	0.290165
KHM 2002	males	1	0.0756445	-0.166205	0.317494
LBR 1993	males	1	-0.0942227	-0.440397	0.251952
LBR 1998	males	1	0.0703801	-0.236735	0.377495
LBR 2003	males	1	0.253129	-0.0410732	0.547331
LSO 1991	males	1	0.170851	-0.111695	0.453398
LSO 1996	males	1	0.519478	0.260621	0.778336
LSO 2001	males	1	1.16059	0.922812	1.39837
MAR 1980	males	1	-0.55461	-0.841233	-0.267987
MAR 1985	males	1	-0.939712	-1.23363	-0.645791
MAR 1990	males	1	-1.03054	-1.28362	-0.777451
MAR 1995	males	1	-1.08048	-1.35305	-0.807918
MAR 2000	males	1	-1.22007	-1.48423	-0.955913
MDG 1980	males	1	-0.115483	-0.393082	0.162115
MDG 1985	males	1	0.0309945	-0.220221	0.28221
MDG 1990	males	1	-0.003728	-0.248147	0.240691
MDG 1995	males	1	-0.0043977	-0.267304	0.258509
MDG 2000	males	1	-0.146097	-0.424534	0.13234
MLI 1983	males	1	0.0953724	-0.202101	0.392846
MLI 1988	males	1	-0.091523	-0.342963	0.159917
MLI 1993	males	1	-0.0593521	-0.301873	0.183169
MLI 1998	males	1	0.0378095	-0.202109	0.277728
MLI 2003	males	1	0.0863135	-0.178305	0.350932
MOZ 1985	males	1	0.0045412	-0.361184	0.370266
MOZ 1990	males	1	0.208404	-0.0692651	0.486074
MOZ 1995	males	1	0.0790274	-0.192829	0.350884
MOZ 2000	males	1	0.459368	0.205349	0.713386
MRT 1987	males	1	-0.276231	-0.756623	0.204161
MRT 1992	males	1	-0.335403	-0.642252	-0.0285537
MRT 1997	males	1	-0.368728	-0.687578	-0.0498777
MWI 1981	males	1	-0.382852	-0.83888	0.0731765
MWI 1986	males	1	-0.0735896	-0.342976	0.195797
MWI 1991	males	1	0.32711	0.0784596	0.57576
MWI 1996	males	1	0.701363	0.470118	0.932608
MWI 2001	males	1	1.15579	0.916865	1.39472
NAM 1983	males	1	0.357822	0.0824712	0.633173
NAM 1988	males	1	0.27856	0.022131	0.534988
NAM 1993	males	1	0.0967955	-0.160867	0.354458
NAM 1998	males	1	0.594363	0.358418	0.830309
NAM 2003	males	1	0.965705	0.721399	1.21001
NER 1983	males	1	0.394891	0.092667	0.697115
NER 1988	males	1	0.122809	-0.190077	0.435695
NER 1993	males	1	-0.204394	-0.508076	0.0992876
NER 1998	males	1	-0.322687	-0.599634	-0.0457398
NER 2003	males	1	-0.346532	-0.616624	-0.0764394
NPL 1993	males	1	-0.544872	-0.87376	-0.215984
NPL 1998	males	1	-0.478894	-0.796327	-0.16146
NPL 2003	males	1	-0.887917	-1.21617	-0.55966
PER 1980	males	1	-0.567911	-0.825584	-0.310238
PER 1985	males	1	-0.559877	-0.791114	-0.328641
PER 1990	males	1	-0.528306	-0.75676	-0.299852
PER 1995	males	1	-0.754587	-0.987524	-0.52165
PER 2000	males	1	-1.05017	-1.30986	-0.790489
PHL 1980	males	1	-0.521702	-0.78421	-0.259194
PHL 1985	males	1	-0.336791	-0.570364	-0.103217
PHL 1990	males	1	-0.482274	-0.712727	-0.251821
PHL 1995	males	1	-0.56421	-0.806122	-0.322298
RWA 1990	males	1	0.602719	0.369902	0.835535
RWA 1993	males	1	3.38305	3.15334	3.61275
RWA 1997	males	1	1.36873	1.13545	1.60202
RWA 2002	males	1	0.503733	0.260648	0.746819
SDN 1976	males	1	-0.208646	-0.423509	0.0062164
SDN 1981	males	1	-0.336958	-0.553166	-0.12075
SDN 1986	males	1	-0.420724	-0.640423	-0.201024
SEN 1982	males	1	-0.0960324	-0.436653	0.244588
SEN 1987	males	1	-0.165394	-0.471743	0.140955
SEN 1992	males	1	-0.238657	-0.504384	0.0270699
SEN 1997	males	1	-0.416929	-0.694464	-0.139395
SEN 2002	males	1	-0.398516	-0.657691	-0.139341
SWZ 1993	males	1	-0.0150083	-0.357313	0.327296
SWZ 1998	males	1	0.746021	0.472537	1.01951
SWZ 2003	males	1	1.29734	1.0582	1.53648
TCD 1986	males	1	0.0415716	-0.269964	0.353107
TCD 1991	males	1	0.0166935	-0.251039	0.284426
TCD 1996	males	1	0.0580489	-0.201596	0.317694
TCD 2001	males	1	0.157799	-0.116514	0.432111
TGO 1985	males	1	-0.22398	-0.513997	0.0660379
TGO 1990	males	1	-0.368914	-0.662691	-0.0751379
TGO 1995	males	1	-0.0856345	-0.359324	0.188055
TZA 1986	males	1	-0.404071	-0.730299	-0.0778437
TZA 1991	males	1	0.0543426	-0.205491	0.314176
TZA 1996	males	1	0.335611	0.0833064	0.587915
TZA 2001	males	1	0.432605	0.167797	0.697412
UGA 1983	males	1	0.304785	0.0282505	0.58132
UGA 1988	males	1	0.610541	0.367079	0.854004
UGA 1993	males	1	0.795697	0.563441	1.02795
UGA 1998	males	1	0.788077	0.547775	1.02838
UGA 2003	males	1	0.732089	0.482998	0.981181
ZAF 1985	males	1	-0.0012714	-0.306751	0.304208
ZAF 1990	males	1	-0.0237428	-0.286937	0.239451
ZAF 1995	males	1	0.221658	-0.0350791	0.478396
ZMB 1984	males	1	0.176728	-0.0968174	0.450273
ZMB 1989	males	1	0.418822	0.181919	0.655724
ZMB 1994	males	1	0.967182	0.738606	1.19576
ZMB 1999	males	1	1.06232	0.830809	1.29383
ZMB 2004	males	1	1.0707	0.824663	1.31674
ZWE 1982	males	1	-0.0903169	-0.365821	0.185188
ZWE 1987	males	1	-0.376388	-0.644516	-0.10826
ZWE 1992	males	1	0.0325215	-0.204849	0.269892
ZWE 1997	males	1	0.765421	0.530159	1.00068
ZWE 2002	males	1	1.19146	0.957608	1.42531
Model Parameter	Sex	Model	Coefficient	Lower Bound	Upper Bound
0-1.9% HIV, age 15	males	2	0
0-1.9% HIV, age 20	males	2	0.14893	0.105202	0.192657
0-1.9% HIV, age 25	males	2	0.253113	0.209587	0.296639
0-1.9% HIV, age 30	males	2	0.500035	0.455591	0.544478
0-1.9% HIV, age 35	males	2	0.609466	0.561013	0.657918
0-1.9% HIV, age 40	males	2	0.927189	0.875507	0.978872
0-1.9% HIV, age 45	males	2	1.11965	1.05829	1.18101
0-1.9% HIV, age 50	males	2	1.59617	1.52604	1.66631
0-1.9% HIV, age 55	males	2	1.68751	1.58949	1.78552
2-6.9% HIV, age 15	males	2	0
2-6.9% HIV, age 20	males	2	0.264428	0.169709	0.359147
2-6.9% HIV, age 25	males	2	0.655365	0.557898	0.752833
2-6.9% HIV, age 30	males	2	1.07338	0.982731	1.16403
2-6.9% HIV, age 35	males	2	1.24672	1.15637	1.33707
2-6.9% HIV, age 40	males	2	1.4828	1.3802	1.5854
2-6.9% HIV, age 45	males	2	1.48247	1.3716	1.59333
2-6.9% HIV, age 50	males	2	1.89499	1.76994	2.02003
2-6.9% HIV, age 55	males	2	2.0819	1.85686	2.30694
7-11.9% HIV, age 15	males	2	0
7-11.9% HIV, age 20	males	2	0.338507	0.249278	0.427736
7-11.9% HIV, age 25	males	2	0.601771	0.513587	0.689955
7-11.9% HIV, age 30	males	2	0.82036	0.728072	0.912649
7-11.9% HIV, age 35	males	2	0.922992	0.825852	1.02013
7-11.9% HIV, age 40	males	2	1.063	0.951833	1.17417
7-11.9% HIV, age 45	males	2	1.14055	1.01806	1.26304
7-11.9% HIV, age 50	males	2	1.44487	1.27449	1.61526
7-11.9% HIV, age 55	males	2	1.70636	1.4503	1.96242
12+% HIV, age 15	males	2	0
12+% HIV, age 20	males	2	0.377688	0.212889	0.542487
12+% HIV, age 25	males	2	1.01503	0.858668	1.17139
12+% HIV, age 30	males	2	1.64716	1.49583	1.79848
12+% HIV, age 35	males	2	1.90384	1.75012	2.05755
12+% HIV, age 40	males	2	2.10478	1.94315	2.26641
12+% HIV, age 45	males	2	2.09983	1.92806	2.27161
12+% HIV, age 50	males	2	2.24161	2.0515	2.43173
12+% HIV, age 55	males	2	2.38389	2.14683	2.62094
TiPS	males	2	-0.016448	-0.0210541	-0.011842
BEN 1983	males	2	0
BEN 1988	males	2	-0.185655	-0.493659	0.122349
BEN 1993	males	2	-0.177535	-0.44808	0.0930105
BEN 1998	males	2	0.0327184	-0.270322	0.335759
BEN 2003	males	2	0.0421594	-0.221239	0.305558
BFA 1985	males	2	0.0606659	-0.267981	0.389313
BFA 1990	males	2	0.161177	-0.0998482	0.422202
BFA 1995	males	2	0.197202	-0.0467158	0.441119
BFA 2000	males	2	0.283571	0.0217814	0.545362
BOL 1980	males	2	-0.107398	-0.40566	0.190864
BOL 1985	males	2	-0.0803437	-0.376683	0.215996
BOL 1990	males	2	-0.329858	-0.577175	-0.0825408
BOL 1995	males	2	-0.704924	-0.982357	-0.42749
BOL 2000	males	2	-0.469128	-0.728444	-0.209813
BRA 1983	males	2	-0.566696	-0.846366	-0.287025
BRA 1988	males	2	-0.609196	-0.872099	-0.346294
BRA 1993	males	2	-0.418823	-0.661906	-0.175739
CAF 1981	males	2	0.382801	0.0379581	0.727643
CAF 1986	males	2	0.610153	0.330399	0.889907
CAF 1991	males	2	0.697298	0.439815	0.954781
CIV 1982	males	2	-0.259668	-0.568166	0.0488293
CIV 1987	males	2	0.065163	-0.215338	0.345664
CIV 1992	males	2	0.308516	0.0410927	0.57594
CIV 1997	males	2	0.0608151	-0.28321	0.40484
CIV 2002	males	2	0.176888	-0.142435	0.49621
CMR 1986	males	2	-0.156323	-0.484341	0.171696
CMR 1991	males	2	-0.0417911	-0.300675	0.217093
CMR 1996	males	2	0.0926862	-0.152704	0.338077
CMR 2001	males	2	-0.0665089	-0.320943	0.187925
COD 1994	males	2	0.314486	0.0372038	0.591768
COD 1999	males	2	0.428507	0.148611	0.708403
COD 2004	males	2	0.39106	0.0834202	0.698699
COG 1992	males	2	-0.072979	-0.370217	0.224259
COG 1997	males	2	0.455923	0.174002	0.737845
COG 2002	males	2	0.0882012	-0.249661	0.426063
DOM 1989	males	2	-0.596577	-0.924177	-0.268976
DOM 1994	males	2	-0.739521	-0.985249	-0.493794
DOM 1999	males	2	-0.5772	-0.814068	-0.340333
DOM 2004	males	2	-0.461267	-0.708669	-0.213865
ERI 1982	males	2	1.09257	0.819592	1.36555
ERI 1987	males	2	1.12773	0.854088	1.40138
ERI 1992	males	2	0.387435	0.103091	0.671779
ETH 1987	males	2	0.74271	0.485831	0.999589
ETH 1992	males	2	0.716858	0.480857	0.952859
ETH 1997	males	2	0.644027	0.411527	0.876527
ETH 2002	males	2	0.079144	-0.188379	0.346667
GAB 1987	males	2	-0.391041	-0.789056	0.0069745
GAB 1992	males	2	-0.0837329	-0.426031	0.258565
GAB 1997	males	2	0.0425088	-0.238745	0.323763
GHA 1994	males	2	-0.474121	-0.689009	-0.259233
GHA 1999	males	2	-0.158198	-0.374412	0.0580166
GHA 2004	males	2	-0.386311	-0.619481	-0.153142
GIN 1987	males	2	-0.198085	-0.500975	0.104805
GIN 1992	males	2	-0.0864407	-0.348668	0.175787
GIN 1997	males	2	0.0441587	-0.216582	0.304899
GIN 2002	males	2	0.2366	-0.0340226	0.507223
GTM 1982	males	2	0.0554814	-0.233365	0.344328
GTM 1987	males	2	-0.427489	-0.694566	-0.160412
GTM 1992	males	2	-0.373172	-0.647607	-0.0987374
HTI 1987	males	2	0.523199	0.17685	0.869548
HTI 1992	males	2	0.279041	0.0347478	0.523333
HTI 1997	males	2	0.195749	-0.0712241	0.462722
HTI 2002	males	2	-0.385182	-0.670106	-0.100258
IDN 1984	males	2	-0.825675	-1.07886	-0.572494
IDN 1989	males	2	-0.754592	-0.994082	-0.515102
IDN 1994	males	2	-0.752577	-0.986812	-0.518342
IDN 1999	males	2	-0.818392	-1.06054	-0.576243
IDN 2004	males	2	-0.567273	-0.814518	-0.320029
KEN 1985	males	2	-0.475951	-0.829793	-0.122109
KEN 1990	males	2	-0.339554	-0.596813	-0.0822954
KEN 1995	males	2	-0.311014	-0.56896	-0.0530675
KEN 2000	males	2	0.135688	-0.132827	0.404203
KHM 1987	males	2	0.418622	0.157867	0.679377
KHM 1992	males	2	0.121894	-0.117836	0.361624
KHM 1997	males	2	0.0752594	-0.16395	0.314469
KHM 2002	males	2	-0.313202	-0.566863	-0.0595411
LBR 1993	males	2	-0.0856849	-0.431124	0.259755
LBR 1998	males	2	0.0891607	-0.217571	0.395892
LBR 2003	males	2	0.277486	-0.0166483	0.57162
LSO 1991	males	2	0.18664	-0.0958878	0.469168
LSO 1996	males	2	0.146627	-0.123396	0.41665
LSO 2001	males	2	0.30379	0.0274775	0.580103
MAR 1980	males	2	-0.556565	-0.843084	-0.270045
MAR 1985	males	2	-0.926767	-1.22066	-0.632869
MAR 1990	males	2	-1.01272	-1.26573	-0.759697
MAR 1995	males	2	-1.05531	-1.32784	-0.782776
MAR 2000	males	2	-1.19022	-1.4544	-0.926051
MDG 1980	males	2	-0.117633	-0.395169	0.159904
MDG 1985	males	2	0.0384254	-0.212744	0.289595
MDG 1990	males	2	0.0121675	-0.232306	0.256641
MDG 1995	males	2	0.0183625	-0.244446	0.281171
MDG 2000	males	2	-0.118655	-0.397077	0.159767
MLI 1983	males	2	0.0939272	-0.203613	0.391467
MLI 1988	males	2	-0.0827407	-0.334152	0.16867
MLI 1993	males	2	-0.0462838	-0.288628	0.196061
MLI 1998	males	2	0.0557316	-0.184174	0.295637
MLI 2003	males	2	0.105752	-0.158865	0.37037
MOZ 1985	males	2	0.007365	-0.359224	0.373954
MOZ 1990	males	2	0.214424	-0.0627235	0.491572
MOZ 1995	males	2	0.0949097	-0.176973	0.366793
MOZ 2000	males	2	0.0772955	-0.187949	0.342541
MRT 1987	males	2	-0.279056	-0.759232	0.201121
MRT 1992	males	2	-0.324133	-0.630797	-0.0174696
MRT 1997	males	2	-0.346952	-0.665551	-0.0283526
MWI 1981	males	2	-0.373531	-0.829148	0.0820864
MWI 1986	males	2	-0.0635233	-0.332725	0.205679
MWI 1991	males	2	0.337539	0.0889206	0.586157
MWI 1996	males	2	0.336905	0.0949797	0.578831
MWI 2001	males	2	0.32798	0.051037	0.604923
NAM 1983	males	2	0.364306	0.0892345	0.639377
NAM 1988	males	2	0.289477	0.0330797	0.545875
NAM 1993	males	2	0.108706	-0.148949	0.366362
NAM 1998	males	2	0.219455	-0.0277908	0.466701
NAM 2003	males	2	0.79673	0.540835	1.05262
NER 1983	males	2	0.401304	0.0994542	0.703154
NER 1988	males	2	0.138882	-0.173828	0.451593
NER 1993	males	2	-0.19639	-0.500203	0.107423
NER 1998	males	2	-0.306471	-0.583337	-0.029604
NER 2003	males	2	-0.321436	-0.591393	-0.0514784
NPL 1993	males	2	-0.534193	-0.862736	-0.20565
NPL 1998	males	2	-0.461767	-0.779043	-0.14449
NPL 2003	males	2	-0.866014	-1.1939	-0.538128
PER 1980	males	2	-0.56158	-0.819245	-0.303916
PER 1985	males	2	-0.547103	-0.778349	-0.315856
PER 1990	males	2	-0.509105	-0.737574	-0.280636
PER 1995	males	2	-0.730721	-0.963718	-0.497724
PER 2000	males	2	-1.02485	-1.28461	-0.765085
PHL 1985	males	2	-0.320538	-0.554118	-0.0869575
PHL 1990	males	2	-0.457236	-0.687691	-0.226781
PHL 1995	males	2	-0.535303	-0.777273	-0.293333
RWA 1990	males	2	0.245643	-0.0007984	0.492085
RWA 1993	males	2	3.18705	2.94235	3.43176
RWA 1997	males	2	1.18971	0.944617	1.43481
RWA 2002	males	2	0.124541	-0.131619	0.380701
SDN 1976	males	2	-0.208119	-0.422995	0.0067579
SDN 1981	males	2	-0.323164	-0.53937	-0.106958
SDN 1986	males	2	-0.396986	-0.616683	-0.177289
SEN 1982	males	2	-0.0921624	-0.432786	0.248461
SEN 1987	males	2	-0.14965	-0.456299	0.156999
SEN 1992	males	2	-0.227909	-0.493582	0.0377625
SEN 1997	males	2	-0.402328	-0.680004	-0.124652
SEN 2002	males	2	-0.378647	-0.637802	-0.119493
SWZ 1993	males	2	-0.0058817	-0.347806	0.336043
SWZ 1998	males	2	0.380786	0.0983026	0.66327
SWZ 2003	males	2	0.451863	0.177327	0.726399
TCD 1986	males	2	0.0419833	-0.26952	0.353487
TCD 1991	males	2	0.0245712	-0.242992	0.292135
TCD 1996	males	2	0.0714576	-0.188117	0.331032
TCD 2001	males	2	-0.217674	-0.502496	0.0671483
TGO 1985	males	2	-0.218662	-0.508742	0.0714182
TGO 1990	males	2	-0.353252	-0.647107	-0.0593975
TGO 1995	males	2	-0.0624128	-0.336119	0.211293
TZA 1986	males	2	-0.399331	-0.725721	-0.0729416
TZA 1991	males	2	0.0652326	-0.194607	0.325073
TZA 1996	males	2	-0.03297	-0.296272	0.230332
TZA 2001	males	2	0.256967	-0.0185698	0.532504
UGA 1983	males	2	0.295881	0.019261	0.572501
UGA 1988	males	2	0.272887	0.0196638	0.526109
UGA 1993	males	2	0.602161	0.359867	0.844455
UGA 1998	males	2	-0.0413329	-0.334124	0.251459
UGA 2003	males	2	0.559151	0.299946	0.818356
ZAF 1985	males	2	0.0153249	-0.29014	0.320789
ZAF 1990	males	2	0.0011491	-0.26213	0.264428
ZAF 1995	males	2	0.25014	-0.006782	0.507062
ZMB 1984	males	2	0.173594	-0.0999314	0.44712
ZMB 1989	males	2	0.423986	0.187108	0.660863
ZMB 1994	males	2	0.609948	0.370837	0.849059
ZMB 1999	males	2	0.239104	-0.0281527	0.506361
ZMB 2004	males	2	0.207393	-0.0761806	0.490965
ZWE 1982	males	2	-0.0860351	-0.361788	0.189718
ZWE 1987	males	2	-0.364172	-0.632294	-0.0960502
ZWE 1992	males	2	-0.333556	-0.582016	-0.0850971
ZWE 1997	males	2	-0.0650145	-0.335398	0.205369
ZWE 2002	males	2	0.343012	0.0708112	0.615214
Model Parameter	Sex	Model	Coefficient	Lower Bound	Upper Bound
war, age 15	males	3	0
war, age 20	males	3	0.282087	0.214337	0.349836
war, age 25	males	3	0.426922	0.355752	0.498092
war, age 30	males	3	0.584618	0.511369	0.657866
war, age 35	males	3	0.681452	0.604564	0.75834
war, age 40	males	3	0.80816	0.717603	0.898717
war, age 45	males	3	0.910841	0.807188	1.01449
war, age 50	males	3	1.26871	1.11538	1.42204
war, age 55	males	3	1.29167	1.06198	1.52137
low 5q0, age 15	males	3	0
low 5q0, age 20	males	3	0.242494	0.174267	0.310721
low 5q0, age 25	males	3	0.464147	0.396744	0.531551
low 5q0, age 30	males	3	0.776741	0.712361	0.841122
low 5q0, age 35	males	3	0.961766	0.894331	1.0292
low 5q0, age 40	males	3	1.25694	1.18553	1.32835
low 5q0, age 45	males	3	1.45615	1.38184	1.53046
low 5q0, age 50	males	3	1.86819	1.78179	1.95458
low 5q0, age 55	males	3	2.03649	1.92732	2.14566
mid 5q0, age 15	males	3	0
mid 5q0, age 20	males	3	0.128686	0.0611441	0.196227
mid 5q0, age 25	males	3	0.487888	0.416808	0.558967
mid 5q0, age 30	males	3	0.892601	0.822182	0.96302
mid 5q0, age 35	males	3	1.056	0.976994	1.13501
mid 5q0, age 40	males	3	1.32405	1.24442	1.40368
mid 5q0, age 45	males	3	1.41363	1.31277	1.51449
mid 5q0, age 50	males	3	1.77107	1.67146	1.87068
mid 5q0, age 55	males	3	1.81705	1.65128	1.98281
high 5q0, age 15	males	3	0
high 5q0, age 20	males	3	0.147555	0.0662163	0.228893
high 5q0, age 25	males	3	0.245525	0.169444	0.321606
high 5q0, age 30	males	3	0.610631	0.531237	0.690025
high 5q0, age 35	males	3	0.675386	0.591331	0.759442
high 5q0, age 40	males	3	1.01605	0.926167	1.10593
high 5q0, age 45	males	3	0.984124	0.871771	1.09648
high 5q0, age 50	males	3	1.49118	1.35386	1.6285
high 5q0, age 55	males	3	1.64363	1.42703	1.86024
TiPS	males	3	-0.0160846	-0.0206828	-0.0114863
BEN 1983	males	3	0
BEN 1988	males	3	-0.184802	-0.492825	0.123221
BEN 1993	males	3	-0.177945	-0.448657	0.0927671
BEN 1998	males	3	-0.171625	-0.482699	0.13945
BEN 2003	males	3	-0.188761	-0.462614	0.0850923
BFA 1985	males	3	0.0591684	-0.2705	0.388837
BFA 1990	males	3	0.156946	-0.104245	0.418138
BFA 1995	males	3	0.196185	-0.0479767	0.440346
BFA 2000	males	3	0.287813	0.0256526	0.549974
BOL 1980	males	3	-0.110148	-0.408406	0.188111
BOL 1985	males	3	-0.294967	-0.602196	0.0122623
BOL 1990	males	3	-0.548539	-0.807099	-0.289978
BOL 1995	males	3	-0.907434	-1.19496	-0.619913
BOL 2000	males	3	-0.694715	-0.965425	-0.424006
BRA 1983	males	3	-0.759384	-1.04742	-0.471351
BRA 1988	males	3	-0.826545	-1.0994	-0.553694
BRA 1993	males	3	-0.659326	-0.913919	-0.404732
CAF 1981	males	3	0.381086	0.0363179	0.725855
CAF 1986	males	3	0.606126	0.326262	0.88599
CAF 1991	males	3	0.472124	0.203595	0.740653
CIV 1982	males	3	-0.259912	-0.568423	0.048599
CIV 1987	males	3	-0.127244	-0.416464	0.161977
CIV 1992	males	3	0.105395	-0.170674	0.381463
CIV 1997	males	3	0.223071	-0.119288	0.56543
CIV 2002	males	3	0.346859	0.0275721	0.666145
CMR 1986	males	3	-0.337823	-0.674158	-0.0014877
CMR 1991	males	3	-0.23851	-0.507591	0.0305704
CMR 1996	males	3	-0.123204	-0.379684	0.133275
CMR 2001	males	3	0.102065	-0.152551	0.356682
COD 1994	males	3	0.308331	0.0307681	0.585893
COD 1999	males	3	0.409491	0.119555	0.699426
COD 2004	males	3	0.405102	0.0872689	0.722936
COG 1992	males	3	0.0952618	-0.199711	0.390235
COG 1997	males	3	0.789014	0.507745	1.07028
COG 2002	males	3	0.487187	0.158883	0.815491
DOM 1989	males	3	-0.789168	-1.12602	-0.452317
DOM 1994	males	3	-0.94891	-1.20572	-0.692098
DOM 1999	males	3	-0.811275	-1.0593	-0.563252
DOM 2004	males	3	-0.713075	-0.972534	-0.453617
ERI 1982	males	3	1.0506	0.770836	1.33037
ERI 1987	males	3	1.10989	0.82844	1.39134
ERI 1992	males	3	0.401725	0.108386	0.695064
ETH 1987	males	3	0.74067	0.483602	0.997739
ETH 1992	males	3	0.717851	0.481572	0.95413
ETH 1997	males	3	0.426655	0.183049	0.670261
ETH 2002	males	3	0.247572	-0.0186611	0.513805
GAB 1987	males	3	-0.53603	-0.938713	-0.133347
GAB 1992	males	3	-0.257114	-0.605569	0.0913407
GAB 1997	males	3	-0.159111	-0.449574	0.131352
GHA 1994	males	3	-0.682345	-0.909393	-0.455297
GHA 1999	males	3	-0.367969	-0.595918	-0.140019
GHA 2004	males	3	-0.201163	-0.433044	0.0307186
GIN 1987	males	3	-0.201658	-0.50469	0.101374
GIN 1992	males	3	-0.0889212	-0.351201	0.173358
GIN 1997	males	3	0.0448648	-0.216247	0.305976
GIN 2002	males	3	-0.0077834	-0.290665	0.275098
GTM 1982	males	3	0.0143469	-0.283359	0.312053
GTM 1987	males	3	-0.443904	-0.72026	-0.167548
GTM 1992	males	3	-0.593994	-0.87832	-0.309669
HTI 1987	males	3	0.516044	0.168462	0.863627
HTI 1992	males	3	0.0657628	-0.187941	0.319466
HTI 1997	males	3	-0.0372818	-0.314556	0.239992
HTI 2002	males	3	-0.197697	-0.481862	0.0864681
IDN 1984	males	3	-1.03074	-1.29533	-0.766144
IDN 1989	males	3	-0.962718	-1.21292	-0.712517
IDN 1994	males	3	-0.976831	-1.22353	-0.73013
IDN 1999	males	3	-1.05794	-1.31239	-0.803495
IDN 2004	males	3	-0.822893	-1.08117	-0.564617
KEN 1985	males	3	-0.637661	-1.00098	-0.274346
KEN 1990	males	3	-0.521783	-0.788344	-0.255222
KEN 1995	males	3	-0.122858	-0.380082	0.134365
KEN 2000	males	3	0.106236	-0.161167	0.373639
KHM 1987	males	3	0.378682	0.108012	0.649353
KHM 1992	males	3	0.0944155	-0.157155	0.345986
KHM 1997	males	3	0.0817455	-0.168312	0.331803
KHM 2002	males	3	-0.126771	-0.379376	0.125835
LBR 1993	males	3	-0.134031	-0.487249	0.219187
LBR 1998	males	3	0.0661017	-0.248532	0.380736
LBR 2003	males	3	0.289525	-0.0137524	0.592802
LSO 1991	males	3	-0.0052358	-0.296095	0.285624
LSO 1996	males	3	0.329337	0.060508	0.598166
LSO 2001	males	3	0.956763	0.708047	1.20548
MAR 1980	males	3	-0.727498	-1.02352	-0.431473
MAR 1985	males	3	-1.13463	-1.43803	-0.831222
MAR 1990	males	3	-1.20605	-1.46926	-0.942835
MAR 1995	males	3	-1.25876	-1.54115	-0.976371
MAR 2000	males	3	-1.4209	-1.6957	-1.14611
MDG 1980	males	3	-0.11968	-0.397479	0.158118
MDG 1985	males	3	0.0354683	-0.215866	0.286803
MDG 1990	males	3	-0.201791	-0.458453	0.054871
MDG 1995	males	3	-0.213408	-0.487851	0.0610348
MDG 2000	males	3	-0.367275	-0.656457	-0.0780925
MLI 1983	males	3	0.0896722	-0.207869	0.387214
MLI 1988	males	3	-0.087945	-0.339496	0.163606
MLI 1993	males	3	-0.0497657	-0.292176	0.192645
MLI 1998	males	3	0.0555428	-0.184619	0.295704
MLI 2003	males	3	0.10875	-0.156537	0.374037
MOZ 1985	males	3	-0.041402	-0.416803	0.333999
MOZ 1990	males	3	0.174615	-0.108991	0.458221
MOZ 1995	males	3	0.0736874	-0.212979	0.360354
MOZ 2000	males	3	0.482271	0.228195	0.736346
MRT 1987	males	3	-0.446439	-0.931523	0.0386461
MRT 1992	males	3	-0.527389	-0.843194	-0.211583
MRT 1997	males	3	-0.579712	-0.907438	-0.251986
MWI 1981	males	3	-0.378405	-0.834047	0.0772365
MWI 1986	males	3	-0.0663178	-0.335722	0.203086
MWI 1991	males	3	0.33556	0.0869781	0.584143
MWI 1996	males	3	0.717459	0.486	0.948919
MWI 2001	males	3	0.950928	0.700246	1.20161
NAM 1983	males	3	0.187256	-0.0963061	0.470818
NAM 1988	males	3	0.0986626	-0.167031	0.364356
NAM 1993	males	3	-0.0822343	-0.348169	0.1837
NAM 1998	males	3	0.40435	0.158172	0.650528
NAM 2003	males	3	0.766519	0.512399	1.02064
NER 1983	males	3	0.401477	0.0993513	0.703603
NER 1988	males	3	0.144212	-0.16914	0.457564
NER 1993	males	3	-0.199122	-0.502971	0.104727
NER 1998	males	3	-0.311335	-0.588317	-0.0343525
NER 2003	males	3	-0.320386	-0.591044	-0.0497273
NPL 1993	males	3	-0.734057	-1.07041	-0.3977
NPL 1998	males	3	-0.664447	-0.989703	-0.339191
NPL 2003	males	3	-1.09174	-1.42798	-0.755507
PER 1980	males	3	-0.752531	-1.02067	-0.484386
PER 1985	males	3	-0.735964	-0.978456	-0.493472
PER 1990	males	3	-0.714253	-0.954294	-0.474212
PER 1995	males	3	-0.953025	-1.19823	-0.707815
PER 2000	males	3	-1.25971	-1.53073	-0.988692
PHL 1985	males	3	-0.514649	-0.758911	-0.270388
PHL 1990	males	3	-0.678745	-0.920475	-0.437016
PHL 1995	males	3	-0.77251	-1.02545	-0.519572
RWA 1990	males	3	0.611187	0.378308	0.844065
RWA 1993	males	3	3.36452	3.12271	3.60633
RWA 1997	males	3	1.38067	1.13671	1.62463
RWA 2002	males	3	0.535291	0.279483	0.791098
SDN 1976	males	3	-0.382529	-0.608891	-0.156167
SDN 1981	males	3	-0.532631	-0.761164	-0.304098
SDN 1986	males	3	-0.634969	-0.867667	-0.402271
SEN 1982	males	3	-0.0952287	-0.435811	0.245354
SEN 1987	males	3	-0.150228	-0.456779	0.156324
SEN 1992	males	3	-0.429207	-0.705467	-0.152947
SEN 1997	males	3	-0.616167	-0.90221	-0.330124
SEN 2002	males	3	-0.611342	-0.881058	-0.341625
SWZ 1993	males	3	-0.20181	-0.552781	0.149161
SWZ 1998	males	3	0.563984	0.281803	0.846165
SWZ 2003	males	3	1.1025	0.853232	1.35176
TCD 1986	males	3	-0.0060914	-0.324914	0.312731
TCD 1991	males	3	-0.0113023	-0.28803	0.265425
TCD 1996	males	3	0.0492034	-0.220568	0.318975
TCD 2001	males	3	0.178657	-0.0954851	0.4528
TGO 1985	males	3	-0.405972	-0.706405	-0.105539
TGO 1990	males	3	-0.569097	-0.87335	-0.264844
TGO 1995	males	3	-0.301893	-0.586973	-0.0168125
TZA 1986	males	3	-0.586708	-0.920272	-0.253143
TZA 1991	males	3	-0.137697	-0.406774	0.13138
TZA 1996	males	3	0.133506	-0.128518	0.395529
TZA 2001	males	3	0.218508	-0.0563612	0.493376
UGA 1983	males	3	0.248651	-0.0362043	0.533506
UGA 1988	males	3	0.573754	0.321479	0.82603
UGA 1993	males	3	0.780196	0.537914	1.02248
UGA 1998	males	3	0.583479	0.329765	0.837193
UGA 2003	males	3	0.518619	0.257962	0.779276
ZAF 1985	males	3	-0.17384	-0.486513	0.138834
ZAF 1990	males	3	-0.214053	-0.487127	0.0590205
ZAF 1995	males	3	0.0107001	-0.256984	0.278385
ZMB 1984	males	3	0.171136	-0.102459	0.444731
ZMB 1989	males	3	0.233887	-0.0135468	0.481321
ZMB 1994	males	3	0.773077	0.533845	1.01231
ZMB 1999	males	3	0.859538	0.617524	1.10155
ZMB 2004	males	3	0.856545	0.599332	1.11376
ZWE 1982	males	3	-0.253877	-0.537921	0.0301662
ZWE 1987	males	3	-0.550072	-0.826637	-0.273506
ZWE 1992	males	3	-0.149603	-0.39719	0.0979849
ZWE 1997	males	3	0.57751	0.332048	0.822972
ZWE 2002	males	3	0.99593	0.750958	1.2409
Model Parameter	Sex	Model	Coefficient	Lower Bound	Upper Bound
war, age 15	males	4	0
war, age 20	males	4	0.281992	0.214243	0.349741
war, age 25	males	4	0.426784	0.355615	0.497953
war, age 30	males	4	0.584403	0.511154	0.657652
war, age 35	males	4	0.681184	0.604297	0.75807
war, age 40	males	4	0.807844	0.717284	0.898403
war, age 45	males	4	0.910423	0.80677	1.01408
war, age 50	males	4	1.26817	1.11484	1.42151
war, age 55	males	4	1.29107	1.06137	1.52077
7+% HIV, age 15	males	4	0
7+% HIV, age 20	males	4	0.394189	0.25221	0.536167
7+% HIV, age 25	males	4	1.00686	0.874958	1.13875
7+% HIV, age 30	males	4	1.63778	1.50808	1.76747
7+% HIV, age 35	males	4	1.877	1.74617	2.00783
7+% HIV, age 40	males	4	2.11024	1.97214	2.24834
7+% HIV, age 45	males	4	2.07755	1.93315	2.22194
7+% HIV, age 50	males	4	2.2903	2.12859	2.45201
7+% HIV, age 55	males	4	2.49918	2.29878	2.69958
low 5q0, age 15	males	4	0
low 5q0, age 20	males	4	0.165572	0.113163	0.217982
low 5q0, age 25	males	4	0.391187	0.337273	0.445101
low 5q0, age 30	males	4	0.667372	0.616339	0.718404
low 5q0, age 35	males	4	0.814456	0.758084	0.870827
low 5q0, age 40	males	4	1.11293	1.05422	1.17164
low 5q0, age 45	males	4	1.32429	1.25658	1.39201
low 5q0, age 50	males	4	1.76851	1.69584	1.84118
low 5q0, age 55	males	4	1.87492	1.77126	1.97859
high 5q0, age 15	males	4	0
high 5q0, age 20	males	4	0.147469	0.06613	0.228808
high 5q0, age 25	males	4	0.24537	0.16929	0.321451
high 5q0, age 30	males	4	0.610392	0.530998	0.689786
high 5q0, age 35	males	4	0.675087	0.591031	0.759143
high 5q0, age 40	males	4	1.01568	0.925794	1.10556
high 5q0, age 45	males	4	0.983651	0.8713	1.096
high 5q0, age 50	males	4	1.49057	1.35325	1.62789
high 5q0, age 55	males	4	1.64297	1.42637	1.85958
TiPS	males	4	-0.0165213	-0.0211219	-0.0119207
BEN 1983	males	4	0
BEN 1988	males	4	-0.187028	-0.495053	0.120996
BEN 1993	males	4	-0.179641	-0.450395	0.0911127
BEN 1998	males	4	-0.06389	-0.373858	0.246078
BEN 2003	males	4	-0.0733647	-0.345171	0.198442
BFA 1985	males	4	0.0591611	-0.270512	0.388835
BFA 1990	males	4	0.156006	-0.105189	0.417202
BFA 1995	males	4	0.193129	-0.0510406	0.437299
BFA 2000	males	4	0.28354	0.021372	0.545708
BOL 1980	males	4	-0.110147	-0.408407	0.188113
BOL 1985	males	4	-0.181987	-0.485992	0.122018
BOL 1990	males	4	-0.434801	-0.690319	-0.179283
BOL 1995	males	4	-0.812975	-1.09815	-0.527799
BOL 2000	males	4	-0.592667	-0.86073	-0.324604
BRA 1983	males	4	-0.666726	-0.953252	-0.3802
BRA 1988	males	4	-0.726406	-0.997215	-0.455596
BRA 1993	males	4	-0.552288	-0.804323	-0.300253
CAF 1981	males	4	0.38105	0.0362792	0.725822
CAF 1986	males	4	0.603868	0.323999	0.883737
CAF 1991	males	4	0.589046	0.323126	0.854967
CIV 1982	males	4	-0.260471	-0.568983	0.0480404
CIV 1987	males	4	-0.0257315	-0.313039	0.261576
CIV 1992	males	4	0.208653	-0.0649596	0.482265
CIV 1997	males	4	0.324571	-0.0172918	0.666433
CIV 2002	males	4	0.461284	0.144252	0.778317
CMR 1986	males	4	-0.241276	-0.575035	0.092482
CMR 1991	males	4	-0.133703	-0.400152	0.132746
CMR 1996	males	4	-0.0126312	-0.266323	0.241061
CMR 2001	males	4	0.212863	-0.0388502	0.464575
COD 1994	males	4	0.308333	0.0307681	0.585897
COD 1999	males	4	0.407245	0.117306	0.697184
COD 2004	males	4	0.400812	0.0829703	0.718654
COG 1992	males	4	0.174782	-0.118631	0.468195
COG 1997	males	4	0.786759	0.505484	1.06803
COG 2002	males	4	0.482878	0.154569	0.811187
DOM 1989	males	4	-0.696257	-1.03082	-0.361689
DOM 1994	males	4	-0.850882	-1.10529	-0.596474
DOM 1999	males	4	-0.705674	-0.95135	-0.459998
DOM 2004	males	4	-0.602172	-0.85866	-0.345683
ERI 1982	males	4	1.05059	0.770818	1.33036
ERI 1987	males	4	1.10764	0.826192	1.3891
ERI 1992	males	4	0.397429	0.104082	0.690776
ETH 1987	males	4	0.740685	0.483615	0.997755
ETH 1992	males	4	0.716484	0.480206	0.952763
ETH 1997	males	4	0.534398	0.293916	0.774879
ETH 2002	males	4	0.356298	0.0929638	0.619632
GAB 1987	males	4	-0.461055	-0.863064	-0.0590454
GAB 1992	males	4	-0.172676	-0.520177	0.174825
GAB 1997	males	4	-0.0662121	-0.354818	0.222393
GHA 1994	males	4	-0.570713	-0.79466	-0.346766
GHA 1999	males	4	-0.270539	-0.496209	-0.0448698
GHA 2004	males	4	-0.0979145	-0.327259	0.131431
GIN 1987	males	4	-0.202186	-0.505219	0.100848
GIN 1992	males	4	-0.0902661	-0.352556	0.172023
GIN 1997	males	4	0.0416259	-0.219503	0.302755
GIN 2002	males	4	0.112137	-0.167032	0.391305
GTM 1982	males	4	0.0143407	-0.283367	0.312048
GTM 1987	males	4	-0.44615	-0.72251	-0.16979
GTM 1992	males	4	-0.493694	-0.775857	-0.21153
HTI 1987	males	4	0.516051	0.168461	0.863641
HTI 1992	males	4	0.180523	-0.0702727	0.431318
HTI 1997	males	4	0.0817372	-0.192645	0.35612
HTI 2002	males	4	-0.0993394	-0.381116	0.182438
IDN 1984	males	4	-0.920453	-1.18177	-0.659139
IDN 1989	males	4	-0.865906	-1.11395	-0.617864
IDN 1994	males	4	-0.874752	-1.11874	-0.630769
IDN 1999	males	4	-0.950836	-1.2024	-0.699269
IDN 2004	males	4	-0.710982	-0.966887	-0.455076
KEN 1985	males	4	-0.556384	-0.917173	-0.195594
KEN 1990	males	4	-0.433702	-0.698595	-0.168809
KEN 1995	males	4	-0.0270613	-0.282496	0.228373
KEN 2000	males	4	-0.53944	-0.826418	-0.252461
KHM 1987	males	4	0.378671	0.108	0.649342
KHM 1992	males	4	0.0931734	-0.158404	0.344751
KHM 1997	males	4	0.0784066	-0.171663	0.328476
KHM 2002	males	4	-0.0249478	-0.275378	0.225482
LBR 1993	males	4	-0.134051	-0.48727	0.219168
LBR 1998	males	4	0.0638533	-0.250783	0.378489
LBR 2003	males	4	0.285232	-0.0180507	0.588515
LSO 1991	males	4	0.0874728	-0.201979	0.376924
LSO 1996	males	4	0.426188	0.159147	0.69323
LSO 2001	males	4	0.322786	0.0527	0.592873
MAR 1980	males	4	-0.634344	-0.928065	-0.340623
MAR 1985	males	4	-1.02551	-1.32637	-0.724658
MAR 1990	males	4	-1.11478	-1.37597	-0.853582
MAR 1995	males	4	-1.16349	-1.44381	-0.883169
MAR 2000	males	4	-1.31734	-1.5898	-1.04487
MDG 1980	males	4	-0.119985	-0.397787	0.157817
MDG 1985	males	4	0.0337692	-0.217563	0.285101
MDG 1990	males	4	-0.0887165	-0.342127	0.164694
MDG 1995	males	4	-0.0918979	-0.363033	0.179237
MDG 2000	males	4	-0.2427	-0.529017	0.0436169
MLI 1983	males	4	0.0891163	-0.208427	0.386659
MLI 1988	males	4	-0.0893134	-0.340869	0.162242
MLI 1993	males	4	-0.05206	-0.294496	0.190376
MLI 1998	males	4	0.0521888	-0.187976	0.292353
MLI 2003	males	4	0.104467	-0.16083	0.369763
MOZ 1985	males	4	-0.0419576	-0.417361	0.333445
MOZ 1990	males	4	0.173289	-0.110333	0.456912
MOZ 1995	males	4	0.0704676	-0.216185	0.357121
MOZ 2000	males	4	0.477992	0.223909	0.732075
MRT 1987	males	4	-0.354745	-0.83844	0.12895
MRT 1992	males	4	-0.418934	-0.732377	-0.105491
MRT 1997	males	4	-0.461655	-0.786861	-0.136449
MWI 1981	males	4	-0.379269	-0.834911	0.0763734
MWI 1986	males	4	-0.0676239	-0.337038	0.20179
MWI 1991	males	4	0.333828	0.0852359	0.582419
MWI 1996	males	4	0.714181	0.482714	0.945647
MWI 2001	males	4	0.348981	0.0774464	0.620515
NAM 1983	males	4	0.273336	-0.0086758	0.555347
NAM 1988	males	4	0.189109	-0.0748386	0.453057
NAM 1993	males	4	0.0086879	-0.256055	0.273431
NAM 1998	males	4	0.500827	0.256711	0.744943
NAM 2003	males	4	0.121541	-0.152752	0.395834
NER 1983	males	4	0.399758	0.0976295	0.701886
NER 1988	males	4	0.14028	-0.173078	0.453637
NER 1993	males	4	-0.200299	-0.50416	0.103562
NER 1998	males	4	-0.313572	-0.590557	-0.0365868
NER 2003	males	4	-0.324657	-0.595322	-0.053992
NPL 1993	males	4	-0.626594	-0.960749	-0.292439
NPL 1998	males	4	-0.569562	-0.893249	-0.245875
NPL 2003	males	4	-0.990136	-1.32455	-0.655718
PER 1980	males	4	-0.650463	-0.915702	-0.385224
PER 1985	males	4	-0.645463	-0.885677	-0.405249
PER 1990	males	4	-0.618592	-0.85625	-0.380933
PER 1995	males	4	-0.852121	-1.09454	-0.609702
PER 2000	males	4	-1.15498	-1.42333	-0.886627
PHL 1985	males	4	-0.42245	-0.664629	-0.18027
PHL 1990	males	4	-0.578018	-0.81748	-0.338557
PHL 1995	males	4	-0.666803	-0.917466	-0.416139
RWA 1990	males	4	0.61046	0.377578	0.843342
RWA 1993	males	4	3.36268	3.12086	3.6045
RWA 1997	males	4	1.37734	1.13336	1.62131
RWA 2002	males	4	0.530992	0.275177	0.786808
SDN 1976	males	4	-0.287285	-0.510946	-0.063625
SDN 1981	males	4	-0.421509	-0.646996	-0.196022
SDN 1986	males	4	-0.514888	-0.744221	-0.285554
SEN 1982	males	4	-0.0966263	-0.43721	0.243958
SEN 1987	males	4	-0.153667	-0.460221	0.152888
SEN 1992	males	4	-0.320709	-0.594172	-0.0472455
SEN 1997	males	4	-0.502467	-0.786586	-0.218349
SEN 2002	males	4	-0.495933	-0.762896	-0.22897
SWZ 1993	males	4	-0.0966785	-0.44442	0.251063
SWZ 1998	males	4	0.656535	0.375696	0.937374
SWZ 2003	males	4	0.472395	0.203308	0.741482
TCD 1986	males	4	-0.0075223	-0.326347	0.311302
TCD 1991	males	4	-0.013662	-0.290398	0.263074
TCD 1996	males	4	0.0458424	-0.223947	0.315632
TCD 2001	males	4	0.174372	-0.0997765	0.44852
TGO 1985	males	4	-0.304616	-0.602269	-0.0069632
TGO 1990	males	4	-0.457139	-0.758673	-0.155605
TGO 1995	males	4	-0.184184	-0.466112	0.0977444
TZA 1986	males	4	-0.486342	-0.818178	-0.154505
TZA 1991	males	4	-0.0304689	-0.297425	0.236487
TZA 1996	males	4	0.246686	-0.0131928	0.506565
TZA 2001	males	4	-0.40691	-0.700915	-0.112905
UGA 1983	males	4	0.24832	-0.0365374	0.533177
UGA 1988	males	4	0.57202	0.319737	0.824302
UGA 1993	males	4	0.777717	0.535427	1.02001
UGA 1998	males	4	-0.0180932	-0.301731	0.265544
UGA 2003	males	4	-0.106277	-0.389413	0.176858
ZAF 1985	males	4	-0.0821687	-0.393655	0.229318
ZAF 1990	males	4	-0.114891	-0.386006	0.156223
ZAF 1995	males	4	0.117096	-0.148186	0.382378
ZMB 1984	males	4	0.170817	-0.102779	0.444412
ZMB 1989	males	4	0.335969	0.0910902	0.580849
ZMB 1994	males	4	0.880408	0.643685	1.11713
ZMB 1999	males	4	0.262343	0.0006147	0.524072
ZMB 2004	males	4	0.230386	-0.0472055	0.507978
ZWE 1982	males	4	-0.170277	-0.452794	0.112241
ZWE 1987	males	4	-0.461137	-0.73636	-0.185914
ZWE 1992	males	4	-0.0566254	-0.302333	0.189082
ZWE 1997	males	4	-0.0425935	-0.307544	0.222357
ZWE 2002	males	4	0.363632	0.0974794	0.629785
