# Supplementary material for: Measuring Adult Mortality Using Sibling Survival: A New Analytical Method and New Results for 44 Countries, 1974–2006
Source: PLoS Med. 2010 Apr 13;7(4):e1000260. doi: 10.1371/journal.pmed.1000260 (PMC2854132; doi:10.1371/journal.pmed.1000260)
Supplement: Table S3 — CSS age-pattern sensitivity analysis: Estimated 45q15 and 95% uncertainty intervals for all country-periods, models 1–4. (0.23 MB XLS) [file pmed.1000260.s005.xls]

## Sheet: appendix table 3_45q15 results_
Sex	ISO	Country	Year	Model	45q15	Lower bound	Upper bound
females	BEN	Benin	1983	1	0.252626	0.196125	0.315741
females	BEN	Benin	1983	2	0.278837	0.214753	0.347866
females	BEN	Benin	1983	3	0.240388	0.18049	0.306323
females	BEN	Benin	1983	4	0.243091	0.184079	0.30885
females	BEN	Benin	1988	1	0.189441	0.153976	0.232075
females	BEN	Benin	1988	2	0.210354	0.169855	0.257424
females	BEN	Benin	1988	3	0.183054	0.141357	0.230901
females	BEN	Benin	1988	4	0.185928	0.145101	0.232546
females	BEN	Benin	1993	1	0.166402	0.146454	0.187926
females	BEN	Benin	1993	2	0.184068	0.16101	0.209846
females	BEN	Benin	1993	3	0.159493	0.132864	0.189786
females	BEN	Benin	1993	4	0.162587	0.136717	0.191752
females	BEN	Benin	1998	1	0.229241	0.203576	0.256799
females	BEN	Benin	1998	2	0.253712	0.223257	0.285179
females	BEN	Benin	1998	3	0.209458	0.180886	0.240511
females	BEN	Benin	1998	4	0.250359	0.22157	0.281278
females	BEN	Benin	2003	1	0.232284	0.208765	0.257462
females	BEN	Benin	2003	2	0.257159	0.229595	0.285732
females	BEN	Benin	2003	3	0.212555	0.186749	0.241745
females	BEN	Benin	2003	4	0.250428	0.223811	0.278953
females	BFA	Burkina Faso	1985	1	0.208981	0.155523	0.271786
females	BFA	Burkina Faso	1985	2	0.235304	0.168786	0.315327
females	BFA	Burkina Faso	1985	3	0.201249	0.143208	0.27245
females	BFA	Burkina Faso	1985	4	0.201134	0.14246	0.269341
females	BFA	Burkina Faso	1990	1	0.281864	0.241395	0.325513
females	BFA	Burkina Faso	1990	2	0.311025	0.263346	0.363506
females	BFA	Burkina Faso	1990	3	0.270358	0.221119	0.325983
females	BFA	Burkina Faso	1990	4	0.272707	0.224158	0.326939
females	BFA	Burkina Faso	1995	1	0.288343	0.258805	0.321003
females	BFA	Burkina Faso	1995	2	0.318387	0.282588	0.357441
females	BFA	Burkina Faso	1995	3	0.279311	0.236029	0.327832
females	BFA	Burkina Faso	1995	4	0.284312	0.243003	0.328622
females	BFA	Burkina Faso	2000	1	0.300372	0.263233	0.340084
females	BFA	Burkina Faso	2000	2	0.3288	0.286916	0.37254
females	BFA	Burkina Faso	2000	3	0.292571	0.245013	0.345194
females	BFA	Burkina Faso	2000	4	0.298094	0.252343	0.349019
females	BOL	Bolivia	1980	1	0.184615	0.146761	0.229716
females	BOL	Bolivia	1980	2	0.204494	0.15853	0.253105
females	BOL	Bolivia	1980	3	0.174851	0.131887	0.227005
females	BOL	Bolivia	1980	4	0.177063	0.136277	0.226437
females	BOL	Bolivia	1985	1	0.192701	0.160032	0.232848
females	BOL	Bolivia	1985	2	0.213359	0.17473	0.257477
females	BOL	Bolivia	1985	3	0.175527	0.140568	0.21607
females	BOL	Bolivia	1985	4	0.210426	0.172159	0.253536
females	BOL	Bolivia	1990	1	0.153988	0.133525	0.175511
females	BOL	Bolivia	1990	2	0.170926	0.147471	0.195688
females	BOL	Bolivia	1990	3	0.140875	0.119591	0.163471
females	BOL	Bolivia	1990	4	0.167963	0.145266	0.193945
females	BOL	Bolivia	1995	1	0.162148	0.132723	0.19746
females	BOL	Bolivia	1995	2	0.180429	0.148894	0.216126
females	BOL	Bolivia	1995	3	0.183071	0.151237	0.220607
females	BOL	Bolivia	1995	4	0.176725	0.144208	0.21236
females	BOL	Bolivia	2000	1	0.1437	0.120476	0.17031
females	BOL	Bolivia	2000	2	0.157934	0.132262	0.186936
females	BOL	Bolivia	2000	3	0.157265	0.130828	0.18864
females	BOL	Bolivia	2000	4	0.15409	0.128333	0.181814
females	BRA	Brazil	1983	1	0.0854885	0.0664753	0.107926
females	BRA	Brazil	1983	2	0.0958397	0.0748902	0.119864
females	BRA	Brazil	1983	3	0.0989744	0.0765137	0.125075
females	BRA	Brazil	1983	4	0.0945787	0.0734538	0.117938
females	BRA	Brazil	1988	1	0.0727198	0.0579345	0.0901241
females	BRA	Brazil	1988	2	0.0824469	0.0641805	0.10256
females	BRA	Brazil	1988	3	0.082215	0.0641878	0.103226
females	BRA	Brazil	1988	4	0.0796954	0.06468	0.0999278
females	BRA	Brazil	1993	1	0.093577	0.0793249	0.109631
females	BRA	Brazil	1993	2	0.103223	0.0878151	0.12103
females	BRA	Brazil	1993	3	0.102181	0.085301	0.121372
females	BRA	Brazil	1993	4	0.101222	0.0853207	0.119329
females	CAF	Central African Republic	1981	1	0.352671	0.27768	0.438275
females	CAF	Central African Republic	1981	2	0.383044	0.301509	0.474145
females	CAF	Central African Republic	1981	3	0.332736	0.252894	0.423374
females	CAF	Central African Republic	1981	4	0.335139	0.258269	0.423974
females	CAF	Central African Republic	1986	1	0.386366	0.325937	0.444767
females	CAF	Central African Republic	1986	2	0.425186	0.359736	0.492243
females	CAF	Central African Republic	1986	3	0.370928	0.301164	0.446056
females	CAF	Central African Republic	1986	4	0.379463	0.313815	0.451518
females	CAF	Central African Republic	1991	1	0.465371	0.416075	0.516271
females	CAF	Central African Republic	1991	2	0.504482	0.451056	0.560578
females	CAF	Central African Republic	1991	3	0.432068	0.375964	0.487758
females	CAF	Central African Republic	1991	4	0.49702	0.444875	0.551057
females	CIV	Côte d'Ivoire	1982	1	0.261065	0.211376	0.316714
females	CIV	Côte d'Ivoire	1982	2	0.287549	0.231814	0.346679
females	CIV	Côte d'Ivoire	1982	3	0.247152	0.19133	0.30955
females	CIV	Côte d'Ivoire	1982	4	0.249135	0.19768	0.311171
females	CIV	Côte d'Ivoire	1987	1	0.233502	0.198723	0.273812
females	CIV	Côte d'Ivoire	1987	2	0.257645	0.21936	0.299418
females	CIV	Côte d'Ivoire	1987	3	0.213658	0.176418	0.253993
females	CIV	Côte d'Ivoire	1987	4	0.254668	0.217571	0.293237
females	CIV	Côte d'Ivoire	1992	1	0.288666	0.252932	0.327734
females	CIV	Côte d'Ivoire	1992	2	0.31746	0.272902	0.360297
females	CIV	Côte d'Ivoire	1992	3	0.265537	0.225247	0.309065
females	CIV	Côte d'Ivoire	1992	4	0.313192	0.272044	0.358569
females	CIV	Côte d'Ivoire	1997	1	0.371213	0.295285	0.455726
females	CIV	Côte d'Ivoire	1997	2	0.34265	0.269245	0.422103
females	CIV	Côte d'Ivoire	1997	3	0.343269	0.266846	0.427644
females	CIV	Côte d'Ivoire	1997	4	0.399902	0.318234	0.487531
females	CIV	Côte d'Ivoire	2002	1	0.462293	0.366517	0.564159
females	CIV	Côte d'Ivoire	2002	2	0.435754	0.338299	0.537564
females	CIV	Côte d'Ivoire	2002	3	0.429725	0.336246	0.528407
females	CIV	Côte d'Ivoire	2002	4	0.493729	0.392797	0.597132
females	CMR	Cameroon	1986	1	0.202991	0.152303	0.259412
females	CMR	Cameroon	1986	2	0.223471	0.169516	0.285353
females	CMR	Cameroon	1986	3	0.185825	0.139675	0.240755
females	CMR	Cameroon	1986	4	0.22134	0.167714	0.282016
females	CMR	Cameroon	1991	1	0.220982	0.189342	0.255232
females	CMR	Cameroon	1991	2	0.242901	0.209254	0.279268
females	CMR	Cameroon	1991	3	0.202166	0.170254	0.237596
females	CMR	Cameroon	1991	4	0.240049	0.205382	0.274485
females	CMR	Cameroon	1996	1	0.288002	0.258073	0.318832
females	CMR	Cameroon	1996	2	0.315826	0.281308	0.35187
females	CMR	Cameroon	1996	3	0.264643	0.232095	0.300575
females	CMR	Cameroon	1996	4	0.310629	0.276747	0.346611
females	CMR	Cameroon	2001	1	0.364911	0.331615	0.398949
females	CMR	Cameroon	2001	2	0.342394	0.300994	0.38509
females	CMR	Cameroon	2001	3	0.338159	0.30136	0.378128
females	CMR	Cameroon	2001	4	0.391028	0.355228	0.42737
females	COD	Congo (Dem. Rep.)	1994	1	0.378356	0.318706	0.440166
females	COD	Congo (Dem. Rep.)	1994	2	0.415409	0.350907	0.482969
females	COD	Congo (Dem. Rep.)	1994	3	0.364417	0.295514	0.441343
females	COD	Congo (Dem. Rep.)	1994	4	0.368814	0.300294	0.446314
females	COD	Congo (Dem. Rep.)	1999	1	0.363159	0.317466	0.4119
females	COD	Congo (Dem. Rep.)	1999	2	0.396041	0.342895	0.451416
females	COD	Congo (Dem. Rep.)	1999	3	0.343312	0.281488	0.411913
females	COD	Congo (Dem. Rep.)	1999	4	0.341735	0.283807	0.407213
females	COD	Congo (Dem. Rep.)	2004	1	0.352851	0.300844	0.40812
females	COD	Congo (Dem. Rep.)	2004	2	0.381272	0.324731	0.443092
females	COD	Congo (Dem. Rep.)	2004	3	0.339008	0.278145	0.408039
females	COD	Congo (Dem. Rep.)	2004	4	0.337385	0.271964	0.408596
females	COG	Congo (Rep.)	1992	1	0.382261	0.323926	0.448404
females	COG	Congo (Rep.)	1992	2	0.354685	0.292578	0.421354
females	COG	Congo (Rep.)	1992	3	0.435177	0.367152	0.507367
females	COG	Congo (Rep.)	1992	4	0.413075	0.352004	0.477488
females	COG	Congo (Rep.)	1997	1	0.497647	0.442572	0.551935
females	COG	Congo (Rep.)	1997	2	0.465994	0.40212	0.532539
females	COG	Congo (Rep.)	1997	3	0.473971	0.397906	0.551903
females	COG	Congo (Rep.)	1997	4	0.473007	0.399536	0.546411
females	COG	Congo (Rep.)	2002	1	0.406978	0.359596	0.456076
females	COG	Congo (Rep.)	2002	2	0.37969	0.323075	0.438443
females	COG	Congo (Rep.)	2002	3	0.390526	0.326063	0.459373
females	COG	Congo (Rep.)	2002	4	0.390407	0.326523	0.460712
females	DOM	Dominican Republic	1989	1	0.109688	0.082078	0.1434
females	DOM	Dominican Republic	1989	2	0.122614	0.0921424	0.162668
females	DOM	Dominican Republic	1989	3	0.126913	0.0939636	0.167791
females	DOM	Dominican Republic	1989	4	0.120382	0.0905006	0.155914
females	DOM	Dominican Republic	1994	1	0.0974657	0.0830568	0.113607
females	DOM	Dominican Republic	1994	2	0.109743	0.0923765	0.129115
females	DOM	Dominican Republic	1994	3	0.110923	0.0928548	0.130117
females	DOM	Dominican Republic	1994	4	0.107054	0.0900897	0.125926
females	DOM	Dominican Republic	1999	1	0.105244	0.0905403	0.121259
females	DOM	Dominican Republic	1999	2	0.116768	0.0995872	0.136154
females	DOM	Dominican Republic	1999	3	0.11604	0.0974902	0.135694
females	DOM	Dominican Republic	1999	4	0.113369	0.0962062	0.131395
females	DOM	Dominican Republic	2004	1	0.119718	0.103514	0.137687
females	DOM	Dominican Republic	2004	2	0.131366	0.11246	0.151879
females	DOM	Dominican Republic	2004	3	0.128836	0.110415	0.148978
females	DOM	Dominican Republic	2004	4	0.127226	0.1101	0.145959
females	ERI	Eritrea	1982	1	0.417253	0.345521	0.497067
females	ERI	Eritrea	1982	2	0.455494	0.372879	0.539018
females	ERI	Eritrea	1982	3	0.390795	0.307571	0.478857
females	ERI	Eritrea	1982	4	0.388624	0.304715	0.480078
females	ERI	Eritrea	1987	1	0.454603	0.387811	0.523015
females	ERI	Eritrea	1987	2	0.495166	0.428815	0.562971
females	ERI	Eritrea	1987	3	0.433462	0.355581	0.519261
females	ERI	Eritrea	1987	4	0.432324	0.352703	0.514478
females	ERI	Eritrea	1992	1	0.335567	0.270186	0.40953
females	ERI	Eritrea	1992	2	0.362745	0.287668	0.445182
females	ERI	Eritrea	1992	3	0.320186	0.243769	0.406397
females	ERI	Eritrea	1992	4	0.320728	0.24634	0.403521
females	ETH	Ethiopia	1987	1	0.41824	0.363671	0.475289
females	ETH	Ethiopia	1987	2	0.454603	0.392855	0.517051
females	ETH	Ethiopia	1987	3	0.402231	0.334287	0.47399
females	ETH	Ethiopia	1987	4	0.404685	0.336786	0.474569
females	ETH	Ethiopia	1992	1	0.410295	0.374355	0.450615
females	ETH	Ethiopia	1992	2	0.445888	0.402297	0.488376
females	ETH	Ethiopia	1992	3	0.395875	0.341394	0.453194
females	ETH	Ethiopia	1992	4	0.441381	0.399507	0.482919
females	ETH	Ethiopia	1997	1	0.420532	0.3887	0.452465
females	ETH	Ethiopia	1997	2	0.454872	0.418853	0.492963
females	ETH	Ethiopia	1997	3	0.390819	0.352714	0.432038
females	ETH	Ethiopia	1997	4	0.449145	0.412072	0.487112
females	ETH	Ethiopia	2002	1	0.39429	0.353125	0.43754
females	ETH	Ethiopia	2002	2	0.369607	0.318275	0.420934
females	ETH	Ethiopia	2002	3	0.366478	0.318989	0.414506
females	ETH	Ethiopia	2002	4	0.420222	0.373514	0.467475
females	GAB	Gabon	1987	1	0.181632	0.129424	0.240716
females	GAB	Gabon	1987	2	0.200707	0.147966	0.261868
females	GAB	Gabon	1987	3	0.215128	0.157757	0.282125
females	GAB	Gabon	1987	4	0.201718	0.148172	0.266774
females	GAB	Gabon	1992	1	0.214703	0.170838	0.268894
females	GAB	Gabon	1992	2	0.237834	0.185947	0.297952
females	GAB	Gabon	1992	3	0.246752	0.193375	0.30371
females	GAB	Gabon	1992	4	0.236254	0.188439	0.29494
females	GAB	Gabon	1997	1	0.285719	0.242333	0.330701
females	GAB	Gabon	1997	2	0.314675	0.270322	0.365445
females	GAB	Gabon	1997	3	0.317497	0.272518	0.368256
females	GAB	Gabon	1997	4	0.308747	0.265855	0.354588
females	GHA	Ghana	1994	1	0.239659	0.225231	0.255178
females	GHA	Ghana	1994	2	0.265157	0.24535	0.285575
females	GHA	Ghana	1994	3	0.219611	0.199645	0.241991
females	GHA	Ghana	1994	4	0.261186	0.241928	0.282018
females	GHA	Ghana	1999	1	0.273113	0.259851	0.286897
females	GHA	Ghana	1999	2	0.300961	0.282615	0.319649
females	GHA	Ghana	1999	3	0.304179	0.283464	0.32573
females	GHA	Ghana	1999	4	0.295066	0.277338	0.314258
females	GHA	Ghana	2004	1	0.262029	0.250948	0.273623
females	GHA	Ghana	2004	2	0.244048	0.221087	0.268592
females	GHA	Ghana	2004	3	0.284879	0.267451	0.303307
females	GHA	Ghana	2004	4	0.2802	0.264486	0.296581
females	GIN	Guinea	1987	1	0.275595	0.225757	0.33325
females	GIN	Guinea	1987	2	0.304357	0.249242	0.366117
females	GIN	Guinea	1987	3	0.264562	0.206874	0.328009
females	GIN	Guinea	1987	4	0.268685	0.213159	0.332624
females	GIN	Guinea	1992	1	0.271974	0.238286	0.308422
females	GIN	Guinea	1992	2	0.301234	0.26253	0.341543
females	GIN	Guinea	1992	3	0.261248	0.218201	0.306794
females	GIN	Guinea	1992	4	0.266069	0.223006	0.312445
females	GIN	Guinea	1997	1	0.268011	0.235078	0.30262
females	GIN	Guinea	1997	2	0.296814	0.259713	0.33874
females	GIN	Guinea	1997	3	0.261684	0.218278	0.309869
females	GIN	Guinea	1997	4	0.26528	0.223855	0.311098
females	GIN	Guinea	2002	1	0.320845	0.280119	0.362308
females	GIN	Guinea	2002	2	0.349511	0.306559	0.397722
females	GIN	Guinea	2002	3	0.294733	0.253315	0.341864
females	GIN	Guinea	2002	4	0.343016	0.298106	0.388217
females	GTM	Guatemala	1982	1	0.155518	0.123011	0.190564
females	GTM	Guatemala	1982	2	0.173069	0.137447	0.216012
females	GTM	Guatemala	1982	3	0.143963	0.109893	0.182911
females	GTM	Guatemala	1982	4	0.141767	0.109123	0.183146
females	GTM	Guatemala	1987	1	0.115645	0.0891329	0.146767
females	GTM	Guatemala	1987	2	0.130121	0.100046	0.169102
females	GTM	Guatemala	1987	3	0.109129	0.0795449	0.148503
females	GTM	Guatemala	1987	4	0.109921	0.0790642	0.15025
females	GTM	Guatemala	1992	1	0.126452	0.106745	0.149238
females	GTM	Guatemala	1992	2	0.13938	0.117758	0.16406
females	GTM	Guatemala	1992	3	0.140179	0.116281	0.166428
females	GTM	Guatemala	1992	4	0.1374	0.115131	0.161673
females	HTI	Haiti	1987	1	0.438337	0.382232	0.493124
females	HTI	Haiti	1987	2	0.480503	0.423598	0.54227
females	HTI	Haiti	1987	3	0.424284	0.354306	0.495589
females	HTI	Haiti	1987	4	0.474774	0.413488	0.534862
females	HTI	Haiti	1992	1	0.353089	0.318468	0.388638
females	HTI	Haiti	1992	2	0.388969	0.349228	0.430969
females	HTI	Haiti	1992	3	0.32385	0.285042	0.365327
females	HTI	Haiti	1992	4	0.382387	0.342986	0.423424
females	HTI	Haiti	1997	1	0.328761	0.300851	0.358713
females	HTI	Haiti	1997	2	0.360642	0.327861	0.395839
females	HTI	Haiti	1997	3	0.301826	0.268925	0.336894
females	HTI	Haiti	1997	4	0.353628	0.321417	0.388082
females	HTI	Haiti	2002	1	0.293769	0.260997	0.331309
females	HTI	Haiti	2002	2	0.273383	0.23167	0.31796
females	HTI	Haiti	2002	3	0.320764	0.279484	0.365333
females	HTI	Haiti	2002	4	0.313649	0.27592	0.353991
females	IDN	Indonesia	1984	1	0.119263	0.102868	0.136271
females	IDN	Indonesia	1984	2	0.133711	0.11381	0.154499
females	IDN	Indonesia	1984	3	0.10787	0.0901358	0.126819
females	IDN	Indonesia	1984	4	0.131796	0.111965	0.153109
females	IDN	Indonesia	1989	1	0.1286	0.113897	0.1438
females	IDN	Indonesia	1989	2	0.14461	0.127154	0.163361
females	IDN	Indonesia	1989	3	0.145639	0.127653	0.165771
females	IDN	Indonesia	1989	4	0.141162	0.124197	0.159712
females	IDN	Indonesia	1994	1	0.107423	0.0966228	0.118824
females	IDN	Indonesia	1994	2	0.121166	0.108502	0.134776
females	IDN	Indonesia	1994	3	0.120075	0.1068	0.134082
females	IDN	Indonesia	1994	4	0.117202	0.104643	0.130948
females	IDN	Indonesia	1999	1	0.123935	0.110385	0.13929
females	IDN	Indonesia	1999	2	0.138858	0.123194	0.15671
females	IDN	Indonesia	1999	3	0.136255	0.119445	0.154393
females	IDN	Indonesia	1999	4	0.134282	0.118537	0.152297
females	IDN	Indonesia	2004	1	0.131578	0.114097	0.150489
females	IDN	Indonesia	2004	2	0.14611	0.126334	0.168008
females	IDN	Indonesia	2004	3	0.141411	0.121048	0.163139
females	IDN	Indonesia	2004	4	0.140522	0.121527	0.161713
females	KEN	Kenya	1985	1	0.168591	0.133642	0.210042
females	KEN	Kenya	1985	2	0.187737	0.145396	0.236011
females	KEN	Kenya	1985	3	0.1975	0.153792	0.245913
females	KEN	Kenya	1985	4	0.185613	0.145364	0.233476
females	KEN	Kenya	1990	1	0.197334	0.167686	0.230205
females	KEN	Kenya	1990	2	0.21853	0.186541	0.252492
females	KEN	Kenya	1990	3	0.226632	0.191165	0.266191
females	KEN	Kenya	1990	4	0.215789	0.184995	0.249807
females	KEN	Kenya	1995	1	0.309581	0.279546	0.339912
females	KEN	Kenya	1995	2	0.287799	0.250213	0.328766
females	KEN	Kenya	1995	3	0.34433	0.308447	0.383069
females	KEN	Kenya	1995	4	0.334952	0.301619	0.371371
females	KEN	Kenya	2000	1	0.416552	0.369346	0.466821
females	KEN	Kenya	2000	2	0.372889	0.311429	0.43993
females	KEN	Kenya	2000	3	0.451012	0.395698	0.507856
females	KEN	Kenya	2000	4	0.369215	0.316437	0.426521
females	KHM	Cambodia	1987	1	0.202069	0.167258	0.242478
females	KHM	Cambodia	1987	2	0.22628	0.188481	0.268945
females	KHM	Cambodia	1987	3	0.189005	0.147526	0.237726
females	KHM	Cambodia	1987	4	0.18841	0.146991	0.234269
females	KHM	Cambodia	1992	1	0.207427	0.182711	0.235005
females	KHM	Cambodia	1992	2	0.232381	0.202311	0.264593
females	KHM	Cambodia	1992	3	0.196345	0.162087	0.235937
females	KHM	Cambodia	1992	4	0.195272	0.160924	0.234969
females	KHM	Cambodia	1997	1	0.205678	0.185094	0.228187
females	KHM	Cambodia	1997	2	0.227617	0.202758	0.253291
females	KHM	Cambodia	1997	3	0.197864	0.166826	0.232154
females	KHM	Cambodia	1997	4	0.198131	0.167648	0.232935
females	KHM	Cambodia	2002	1	0.205331	0.18136	0.230537
females	KHM	Cambodia	2002	2	0.193421	0.165018	0.224755
females	KHM	Cambodia	2002	3	0.221611	0.194113	0.253262
females	KHM	Cambodia	2002	4	0.21955	0.192915	0.248799
females	LBR	Liberia	1993	1	0.242925	0.178882	0.317626
females	LBR	Liberia	1993	2	0.27069	0.196225	0.351365
females	LBR	Liberia	1993	3	0.223563	0.156229	0.297847
females	LBR	Liberia	1993	4	0.223979	0.158331	0.2977
females	LBR	Liberia	1998	1	0.287039	0.216012	0.375151
females	LBR	Liberia	1998	2	0.319605	0.241078	0.403269
females	LBR	Liberia	1998	3	0.272796	0.197935	0.360064
females	LBR	Liberia	1998	4	0.270237	0.198456	0.355553
females	LBR	Liberia	2003	1	0.348519	0.293811	0.408058
females	LBR	Liberia	2003	2	0.381593	0.322097	0.444966
females	LBR	Liberia	2003	3	0.336483	0.270119	0.405559
females	LBR	Liberia	2003	4	0.336417	0.27138	0.410564
females	LSO	Lesotho	1991	1	0.168341	0.128284	0.216021
females	LSO	Lesotho	1991	2	0.187079	0.140396	0.242695
females	LSO	Lesotho	1991	3	0.19164	0.142306	0.249296
females	LSO	Lesotho	1991	4	0.183541	0.137788	0.238591
females	LSO	Lesotho	1996	1	0.276427	0.236408	0.320028
females	LSO	Lesotho	1996	2	0.25709	0.211555	0.306502
females	LSO	Lesotho	1996	3	0.307729	0.259716	0.357663
females	LSO	Lesotho	1996	4	0.300285	0.255117	0.347569
females	LSO	Lesotho	2001	1	0.60388	0.561648	0.644665
females	LSO	Lesotho	2001	2	0.551382	0.491088	0.611723
females	LSO	Lesotho	2001	3	0.640844	0.592577	0.688103
females	LSO	Lesotho	2001	4	0.554898	0.497964	0.609178
females	MAR	Morocco	1980	1	0.168593	0.132634	0.21037
females	MAR	Morocco	1980	2	0.185908	0.147065	0.233366
females	MAR	Morocco	1980	3	0.153055	0.11962	0.192648
females	MAR	Morocco	1980	4	0.184827	0.145589	0.228379
females	MAR	Morocco	1985	1	0.115398	0.0962263	0.138566
females	MAR	Morocco	1985	2	0.128564	0.107024	0.153956
females	MAR	Morocco	1985	3	0.104659	0.0852796	0.126248
females	MAR	Morocco	1985	4	0.126395	0.104809	0.152022
females	MAR	Morocco	1990	1	0.0944559	0.0806039	0.109899
females	MAR	Morocco	1990	2	0.106249	0.0906887	0.124267
females	MAR	Morocco	1990	3	0.10838	0.0918865	0.126952
females	MAR	Morocco	1990	4	0.103996	0.0884995	0.121591
females	MAR	Morocco	1995	1	0.0864079	0.0720636	0.102566
females	MAR	Morocco	1995	2	0.0977409	0.0804452	0.117914
females	MAR	Morocco	1995	3	0.0991644	0.0816581	0.120219
females	MAR	Morocco	1995	4	0.0949707	0.0776621	0.114603
females	MAR	Morocco	2000	1	0.0784879	0.066561	0.0918378
females	MAR	Morocco	2000	2	0.0870485	0.0735289	0.10215
females	MAR	Morocco	2000	3	0.0864039	0.0729199	0.102614
females	MAR	Morocco	2000	4	0.0850421	0.071408	0.100221
females	MDG	Madagascar	1980	1	0.222294	0.184363	0.265019
females	MDG	Madagascar	1980	2	0.245498	0.199142	0.297387
females	MDG	Madagascar	1980	3	0.209512	0.164456	0.259938
females	MDG	Madagascar	1980	4	0.212651	0.16842	0.261583
females	MDG	Madagascar	1985	1	0.319244	0.282418	0.357397
females	MDG	Madagascar	1985	2	0.350737	0.308999	0.395214
females	MDG	Madagascar	1985	3	0.307372	0.257404	0.36176
females	MDG	Madagascar	1985	4	0.346959	0.305877	0.388531
females	MDG	Madagascar	1990	1	0.279162	0.247334	0.313342
females	MDG	Madagascar	1990	2	0.309595	0.273906	0.348826
females	MDG	Madagascar	1990	3	0.256508	0.223448	0.293587
females	MDG	Madagascar	1990	4	0.304258	0.266941	0.343818
females	MDG	Madagascar	1995	1	0.267816	0.234455	0.302721
females	MDG	Madagascar	1995	2	0.295266	0.257955	0.334871
females	MDG	Madagascar	1995	3	0.243838	0.209702	0.280626
females	MDG	Madagascar	1995	4	0.290593	0.252752	0.33011
females	MDG	Madagascar	2000	1	0.236334	0.195069	0.281403
females	MDG	Madagascar	2000	2	0.259356	0.21528	0.309184
females	MDG	Madagascar	2000	3	0.214884	0.173807	0.260145
females	MDG	Madagascar	2000	4	0.253108	0.210692	0.302901
females	MLI	Mali	1983	1	0.335709	0.289644	0.386549
females	MLI	Mali	1983	2	0.367965	0.315836	0.42002
females	MLI	Mali	1983	3	0.318446	0.262351	0.37828
females	MLI	Mali	1983	4	0.323875	0.269599	0.383691
females	MLI	Mali	1988	1	0.280794	0.248255	0.315787
females	MLI	Mali	1988	2	0.311637	0.27697	0.349865
females	MLI	Mali	1988	3	0.269635	0.226853	0.315715
females	MLI	Mali	1988	4	0.274965	0.234959	0.31893
females	MLI	Mali	1993	1	0.247918	0.224722	0.273116
females	MLI	Mali	1993	2	0.273576	0.245166	0.304609
females	MLI	Mali	1993	3	0.238786	0.203657	0.275614
females	MLI	Mali	1993	4	0.242081	0.208612	0.27789
females	MLI	Mali	1998	1	0.290007	0.262269	0.318242
females	MLI	Mali	1998	2	0.31897	0.28737	0.353275
females	MLI	Mali	1998	3	0.280626	0.240238	0.325633
females	MLI	Mali	1998	4	0.285763	0.247718	0.328782
females	MLI	Mali	2003	1	0.261138	0.231513	0.293405
females	MLI	Mali	2003	2	0.288309	0.251209	0.325905
females	MLI	Mali	2003	3	0.25308	0.214298	0.297315
females	MLI	Mali	2003	4	0.259337	0.220338	0.30084
females	MOZ	Mozambique	1985	1	0.31493	0.250838	0.385001
females	MOZ	Mozambique	1985	2	0.345421	0.271352	0.428442
females	MOZ	Mozambique	1985	3	0.291461	0.219387	0.37167
females	MOZ	Mozambique	1985	4	0.289535	0.217542	0.369851
females	MOZ	Mozambique	1990	1	0.239235	0.204491	0.278929
females	MOZ	Mozambique	1990	2	0.265305	0.223843	0.312727
females	MOZ	Mozambique	1990	3	0.224097	0.178493	0.278036
females	MOZ	Mozambique	1990	4	0.222555	0.178808	0.271518
females	MOZ	Mozambique	1995	1	0.229585	0.195396	0.267313
females	MOZ	Mozambique	1995	2	0.255366	0.215765	0.300185
females	MOZ	Mozambique	1995	3	0.217492	0.175204	0.264542
females	MOZ	Mozambique	1995	4	0.216066	0.173854	0.262815
females	MOZ	Mozambique	2000	1	0.371704	0.329478	0.416814
females	MOZ	Mozambique	2000	2	0.346126	0.298147	0.39596
females	MOZ	Mozambique	2000	3	0.362373	0.306534	0.424625
females	MOZ	Mozambique	2000	4	0.369034	0.317778	0.425286
females	MRT	Mauritania	1987	1	0.302351	0.227252	0.395856
females	MRT	Mauritania	1987	2	0.329883	0.252222	0.415952
females	MRT	Mauritania	1987	3	0.277259	0.205996	0.361667
females	MRT	Mauritania	1987	4	0.331299	0.2456	0.427451
females	MRT	Mauritania	1992	1	0.247534	0.200008	0.300101
females	MRT	Mauritania	1992	2	0.273679	0.220061	0.334974
females	MRT	Mauritania	1992	3	0.223004	0.178006	0.277033
females	MRT	Mauritania	1992	4	0.269724	0.217218	0.324816
females	MRT	Mauritania	1997	1	0.22795	0.190504	0.273153
females	MRT	Mauritania	1997	2	0.252263	0.2089	0.300479
females	MRT	Mauritania	1997	3	0.206629	0.168042	0.250179
females	MRT	Mauritania	1997	4	0.248121	0.206278	0.294889
females	MWI	Malawi	1981	1	0.204536	0.153181	0.262152
females	MWI	Malawi	1981	2	0.229968	0.177616	0.290959
females	MWI	Malawi	1981	3	0.197121	0.143925	0.25708
females	MWI	Malawi	1981	4	0.198586	0.146479	0.260781
females	MWI	Malawi	1986	1	0.304005	0.263333	0.347462
females	MWI	Malawi	1986	2	0.334726	0.287436	0.38207
females	MWI	Malawi	1986	3	0.292066	0.241771	0.347215
females	MWI	Malawi	1986	4	0.29728	0.249063	0.349291
females	MWI	Malawi	1991	1	0.341013	0.310217	0.373295
females	MWI	Malawi	1991	2	0.37376	0.337747	0.410627
females	MWI	Malawi	1991	3	0.328395	0.282299	0.377352
females	MWI	Malawi	1991	4	0.334246	0.290026	0.38185
females	MWI	Malawi	1996	1	0.525538	0.493809	0.556804
females	MWI	Malawi	1996	2	0.496381	0.449535	0.545054
females	MWI	Malawi	1996	3	0.510008	0.452972	0.566635
females	MWI	Malawi	1996	4	0.517727	0.466169	0.570035
females	MWI	Malawi	2001	1	0.635799	0.598995	0.67176
females	MWI	Malawi	2001	2	0.582666	0.528247	0.638678
females	MWI	Malawi	2001	3	0.601675	0.556333	0.647648
females	MWI	Malawi	2001	4	0.585461	0.535272	0.637383
females	NAM	Namibia	1983	1	0.21002	0.15066	0.286746
females	NAM	Namibia	1983	2	0.234484	0.162992	0.314983
females	NAM	Namibia	1983	3	0.240105	0.167173	0.321334
females	NAM	Namibia	1983	4	0.230108	0.16028	0.309099
females	NAM	Namibia	1988	1	0.193622	0.164724	0.225891
females	NAM	Namibia	1988	2	0.21388	0.179295	0.252418
females	NAM	Namibia	1988	3	0.21882	0.18272	0.258798
females	NAM	Namibia	1988	4	0.210711	0.176391	0.247028
females	NAM	Namibia	1993	1	0.212052	0.182453	0.244963
females	NAM	Namibia	1993	2	0.233217	0.198467	0.268145
females	NAM	Namibia	1993	3	0.239628	0.20345	0.278494
females	NAM	Namibia	1993	4	0.2303	0.197212	0.267594
females	NAM	Namibia	1998	1	0.393677	0.351633	0.436351
females	NAM	Namibia	1998	2	0.366746	0.319074	0.417576
females	NAM	Namibia	1998	3	0.430613	0.384873	0.478398
females	NAM	Namibia	1998	4	0.42009	0.375603	0.464383
females	NAM	Namibia	2003	1	0.506743	0.468208	0.544661
females	NAM	Namibia	2003	2	0.458654	0.401739	0.519942
females	NAM	Namibia	2003	3	0.541929	0.498566	0.586625
females	NAM	Namibia	2003	4	0.454322	0.406574	0.502993
females	NER	Niger	1983	1	0.380438	0.325631	0.440938
females	NER	Niger	1983	2	0.413324	0.356437	0.47511
females	NER	Niger	1983	3	0.362945	0.298916	0.430406
females	NER	Niger	1983	4	0.368733	0.305663	0.436063
females	NER	Niger	1988	1	0.307326	0.263462	0.353531
females	NER	Niger	1988	2	0.335437	0.286138	0.386907
females	NER	Niger	1988	3	0.29899	0.246408	0.356978
females	NER	Niger	1988	4	0.303669	0.251711	0.359633
females	NER	Niger	1993	1	0.30805	0.261843	0.361685
females	NER	Niger	1993	2	0.336737	0.282298	0.397375
females	NER	Niger	1993	3	0.295303	0.238413	0.359311
females	NER	Niger	1993	4	0.299055	0.244881	0.362032
females	NER	Niger	1998	1	0.286059	0.243874	0.33793
females	NER	Niger	1998	2	0.314469	0.263596	0.368964
females	NER	Niger	1998	3	0.27549	0.223744	0.332318
females	NER	Niger	1998	4	0.279229	0.22768	0.332441
females	NER	Niger	2003	1	0.256338	0.224888	0.287556
females	NER	Niger	2003	2	0.283475	0.24871	0.321511
females	NER	Niger	2003	3	0.249223	0.208001	0.293679
females	NER	Niger	2003	4	0.254249	0.215352	0.296478
females	NPL	Nepal	1993	1	0.184733	0.148922	0.225869
females	NPL	Nepal	1993	2	0.206814	0.166602	0.251513
females	NPL	Nepal	1993	3	0.168627	0.131937	0.20883
females	NPL	Nepal	1993	4	0.20387	0.165549	0.247152
females	NPL	Nepal	1998	1	0.143147	0.115495	0.176908
females	NPL	Nepal	1998	2	0.158729	0.128721	0.194158
females	NPL	Nepal	1998	3	0.161488	0.129245	0.200223
females	NPL	Nepal	1998	4	0.15695	0.124176	0.19451
females	NPL	Nepal	2003	1	0.115587	0.0932661	0.139391
females	NPL	Nepal	2003	2	0.126915	0.103142	0.152687
females	NPL	Nepal	2003	3	0.126731	0.10281	0.154803
females	NPL	Nepal	2003	4	0.124196	0.100455	0.150389
females	PER	Peru	1980	1	0.178502	0.150899	0.209103
females	PER	Peru	1980	2	0.19764	0.167233	0.231057
females	PER	Peru	1980	3	0.163422	0.135613	0.195948
females	PER	Peru	1980	4	0.196115	0.163996	0.229523
females	PER	Peru	1985	1	0.129014	0.115712	0.14306
females	PER	Peru	1985	2	0.144407	0.128373	0.161232
females	PER	Peru	1985	3	0.148426	0.131195	0.166139
females	PER	Peru	1985	4	0.141827	0.126614	0.159153
females	PER	Peru	1990	1	0.115218	0.103809	0.12804
females	PER	Peru	1990	2	0.128405	0.114771	0.142486
females	PER	Peru	1990	3	0.130365	0.115895	0.146181
females	PER	Peru	1990	4	0.125535	0.112479	0.140344
females	PER	Peru	1995	1	0.109659	0.0979607	0.122064
females	PER	Peru	1995	2	0.121476	0.107719	0.136707
females	PER	Peru	1995	3	0.121631	0.107072	0.13712
females	PER	Peru	1995	4	0.118533	0.105963	0.133077
females	PER	Peru	2000	1	0.0614102	0.0514177	0.0727113
females	PER	Peru	2000	2	0.0675846	0.0562222	0.0801781
females	PER	Peru	2000	3	0.0668383	0.0543499	0.080497
females	PER	Peru	2000	4	0.0656752	0.0545674	0.0781083
females	PHL	Philippines	1985	1	0.119803	0.105108	0.13707
females	PHL	Philippines	1985	2	0.134416	0.117234	0.15239
females	PHL	Philippines	1985	3	0.136592	0.118556	0.156599
females	PHL	Philippines	1985	4	0.131514	0.114225	0.149694
females	PHL	Philippines	1990	1	0.11712	0.102751	0.13251
females	PHL	Philippines	1990	2	0.130156	0.113849	0.147655
females	PHL	Philippines	1990	3	0.129819	0.113228	0.148402
females	PHL	Philippines	1990	4	0.127201	0.111295	0.144553
females	PHL	Philippines	1995	1	0.10658	0.0924489	0.122774
females	PHL	Philippines	1995	2	0.117498	0.10192	0.135313
females	PHL	Philippines	1995	3	0.116044	0.0997148	0.134156
females	PHL	Philippines	1995	4	0.114509	0.0986902	0.132248
females	RWA	Rwanda	1990	1	0.440776	0.401527	0.482357
females	RWA	Rwanda	1990	2	0.408019	0.357237	0.461484
females	RWA	Rwanda	1990	3	0.425126	0.366235	0.484465
females	RWA	Rwanda	1990	4	0.431217	0.377759	0.489258
females	RWA	Rwanda	1993	1	0.996851	0.994148	0.998392
females	RWA	Rwanda	1993	2	0.992711	0.983937	0.997258
females	RWA	Rwanda	1993	3	0.995274	0.988684	0.998347
females	RWA	Rwanda	1993	4	0.995292	0.988719	0.998426
females	RWA	Rwanda	1997	1	0.573635	0.539389	0.606767
females	RWA	Rwanda	1997	2	0.519451	0.460987	0.58205
females	RWA	Rwanda	1997	3	0.553308	0.491656	0.616479
females	RWA	Rwanda	1997	4	0.55243	0.490137	0.615067
females	RWA	Rwanda	2002	1	0.380482	0.347748	0.414686
females	RWA	Rwanda	2002	2	0.356434	0.315298	0.399533
females	RWA	Rwanda	2002	3	0.365879	0.314935	0.421198
females	RWA	Rwanda	2002	4	0.366384	0.315377	0.420514
females	SDN	Sudan	1976	1	0.18913	0.177357	0.201916
females	SDN	Sudan	1976	2	0.208832	0.192533	0.225889
females	SDN	Sudan	1976	3	0.173242	0.156872	0.191702
females	SDN	Sudan	1976	4	0.207973	0.191858	0.225282
females	SDN	Sudan	1981	1	0.186851	0.177161	0.196981
females	SDN	Sudan	1981	2	0.207992	0.194264	0.222123
females	SDN	Sudan	1981	3	0.169929	0.155577	0.186024
females	SDN	Sudan	1981	4	0.204883	0.191554	0.219541
females	SDN	Sudan	1986	1	0.192447	0.183747	0.201651
females	SDN	Sudan	1986	2	0.214468	0.201916	0.227521
females	SDN	Sudan	1986	3	0.174743	0.160854	0.190012
females	SDN	Sudan	1986	4	0.209327	0.196906	0.222469
females	SEN	Senegal	1982	1	0.230299	0.186134	0.281261
females	SEN	Senegal	1982	2	0.254934	0.202863	0.315297
females	SEN	Senegal	1982	3	0.220154	0.170392	0.280556
females	SEN	Senegal	1982	4	0.223645	0.175041	0.280482
females	SEN	Senegal	1987	1	0.225091	0.182689	0.273322
females	SEN	Senegal	1987	2	0.250515	0.20279	0.303117
females	SEN	Senegal	1987	3	0.218014	0.171137	0.275011
females	SEN	Senegal	1987	4	0.221641	0.174528	0.276073
females	SEN	Senegal	1992	1	0.184821	0.15716	0.214053
females	SEN	Senegal	1992	2	0.205076	0.173548	0.239133
females	SEN	Senegal	1992	3	0.168949	0.140854	0.199929
females	SEN	Senegal	1992	4	0.201765	0.172806	0.234855
females	SEN	Senegal	1997	1	0.18029	0.150811	0.211656
females	SEN	Senegal	1997	2	0.199841	0.166487	0.235642
females	SEN	Senegal	1997	3	0.163978	0.134245	0.19777
females	SEN	Senegal	1997	4	0.196799	0.163396	0.233549
females	SEN	Senegal	2002	1	0.192517	0.170381	0.217458
females	SEN	Senegal	2002	2	0.212724	0.185978	0.242547
females	SEN	Senegal	2002	3	0.177832	0.15369	0.204487
females	SEN	Senegal	2002	4	0.208213	0.183013	0.236719
females	SWZ	Swaziland	1993	1	0.260361	0.198991	0.325889
females	SWZ	Swaziland	1993	2	0.287967	0.223901	0.363943
females	SWZ	Swaziland	1993	3	0.238131	0.181343	0.301448
females	SWZ	Swaziland	1993	4	0.282931	0.219416	0.353482
females	SWZ	Swaziland	1998	1	0.426961	0.376105	0.477814
females	SWZ	Swaziland	1998	2	0.400844	0.342017	0.463856
females	SWZ	Swaziland	1998	3	0.471612	0.413318	0.531706
females	SWZ	Swaziland	1998	4	0.456629	0.400657	0.513903
females	SWZ	Swaziland	2003	1	0.696195	0.657693	0.732923
females	SWZ	Swaziland	2003	2	0.643653	0.586822	0.699437
females	SWZ	Swaziland	2003	3	0.735131	0.693708	0.775342
females	SWZ	Swaziland	2003	4	0.645738	0.592011	0.696432
females	TCD	Chad	1986	1	0.248608	0.201351	0.298339
females	TCD	Chad	1986	2	0.276612	0.226221	0.332474
females	TCD	Chad	1986	3	0.230323	0.180198	0.288337
females	TCD	Chad	1986	4	0.229693	0.179756	0.290621
females	TCD	Chad	1991	1	0.304884	0.263373	0.346861
females	TCD	Chad	1991	2	0.335235	0.290562	0.384425
females	TCD	Chad	1991	3	0.284011	0.233727	0.339372
females	TCD	Chad	1991	4	0.284819	0.233987	0.342715
females	TCD	Chad	1996	1	0.324038	0.286404	0.362678
females	TCD	Chad	1996	2	0.356289	0.313011	0.402363
females	TCD	Chad	1996	3	0.305394	0.254844	0.362607
females	TCD	Chad	1996	4	0.307005	0.256406	0.362944
females	TCD	Chad	2001	1	0.363839	0.292112	0.442046
females	TCD	Chad	2001	2	0.341497	0.268055	0.42358
females	TCD	Chad	2001	3	0.351208	0.277207	0.436154
females	TCD	Chad	2001	4	0.36143	0.283594	0.442126
females	TGO	Togo	1985	1	0.203523	0.158179	0.249879
females	TGO	Togo	1985	2	0.224151	0.175512	0.275258
females	TGO	Togo	1985	3	0.187907	0.146651	0.234846
females	TGO	Togo	1985	4	0.221113	0.173986	0.274821
females	TGO	Togo	1990	1	0.199793	0.162916	0.239685
females	TGO	Togo	1990	2	0.22188	0.18089	0.268718
females	TGO	Togo	1990	3	0.182477	0.144728	0.224766
females	TGO	Togo	1990	4	0.21718	0.178092	0.260756
females	TGO	Togo	1995	1	0.226963	0.193764	0.265422
females	TGO	Togo	1995	2	0.249066	0.210296	0.291903
females	TGO	Togo	1995	3	0.207891	0.172401	0.247383
females	TGO	Togo	1995	4	0.243456	0.205475	0.286709
females	TZA	United Republic of Tanzania	1986	1	0.178922	0.143108	0.224244
females	TZA	United Republic of Tanzania	1986	2	0.199339	0.154372	0.247281
females	TZA	United Republic of Tanzania	1986	3	0.163552	0.129378	0.204852
females	TZA	United Republic of Tanzania	1986	4	0.196587	0.155839	0.244695
females	TZA	United Republic of Tanzania	1991	1	0.29037	0.252767	0.330006
females	TZA	United Republic of Tanzania	1991	2	0.318773	0.27735	0.363387
females	TZA	United Republic of Tanzania	1991	3	0.267504	0.228431	0.311392
females	TZA	United Republic of Tanzania	1991	4	0.31474	0.273604	0.361473
females	TZA	United Republic of Tanzania	1996	1	0.366299	0.323215	0.40982
females	TZA	United Republic of Tanzania	1996	2	0.340967	0.292515	0.390782
females	TZA	United Republic of Tanzania	1996	3	0.337565	0.294941	0.384606
females	TZA	United Republic of Tanzania	1996	4	0.394016	0.349114	0.440702
females	TZA	United Republic of Tanzania	2001	1	0.408357	0.367779	0.450662
females	TZA	United Republic of Tanzania	2001	2	0.363521	0.310117	0.427311
females	TZA	United Republic of Tanzania	2001	3	0.379722	0.33552	0.427967
females	TZA	United Republic of Tanzania	2001	4	0.363297	0.314673	0.415664
females	UGA	Uganda	1983	1	0.305246	0.261125	0.353614
females	UGA	Uganda	1983	2	0.332736	0.279949	0.390352
females	UGA	Uganda	1983	3	0.281521	0.22689	0.345548
females	UGA	Uganda	1983	4	0.280537	0.225323	0.339119
females	UGA	Uganda	1988	1	0.358356	0.319734	0.399063
females	UGA	Uganda	1988	2	0.333882	0.286752	0.382968
females	UGA	Uganda	1988	3	0.334195	0.281664	0.393842
females	UGA	Uganda	1988	4	0.333852	0.281037	0.391769
females	UGA	Uganda	1993	1	0.494964	0.463135	0.52817
females	UGA	Uganda	1993	2	0.43981	0.386771	0.498806
females	UGA	Uganda	1993	3	0.469856	0.414888	0.529928
females	UGA	Uganda	1993	4	0.468659	0.411664	0.527834
females	UGA	Uganda	1998	1	0.488081	0.451747	0.524218
females	UGA	Uganda	1998	2	0.434772	0.383904	0.488234
females	UGA	Uganda	1998	3	0.454134	0.410381	0.500273
females	UGA	Uganda	1998	4	0.435361	0.388551	0.484622
females	UGA	Uganda	2003	1	0.484026	0.438875	0.530185
females	UGA	Uganda	2003	2	0.436338	0.37545	0.502078
females	UGA	Uganda	2003	3	0.45216	0.403882	0.50227
females	UGA	Uganda	2003	4	0.433174	0.381644	0.486656
females	ZAF	South Africa	1985	1	0.172924	0.13637	0.213721
females	ZAF	South Africa	1985	2	0.194723	0.153723	0.246638
females	ZAF	South Africa	1985	3	0.200198	0.156851	0.249963
females	ZAF	South Africa	1985	4	0.191073	0.15007	0.235007
females	ZAF	South Africa	1990	1	0.135951	0.110198	0.16633
females	ZAF	South Africa	1990	2	0.152096	0.122177	0.184783
females	ZAF	South Africa	1990	3	0.151961	0.123891	0.185842
females	ZAF	South Africa	1990	4	0.147723	0.119965	0.17794
females	ZAF	South Africa	1995	1	0.175555	0.150771	0.20495
females	ZAF	South Africa	1995	2	0.192762	0.16507	0.223492
females	ZAF	South Africa	1995	3	0.191098	0.161061	0.224018
females	ZAF	South Africa	1995	4	0.188363	0.161032	0.217995
females	ZMB	Zambia	1984	1	0.331561	0.282678	0.382029
females	ZMB	Zambia	1984	2	0.362154	0.30734	0.419443
females	ZMB	Zambia	1984	3	0.315473	0.255456	0.380372
females	ZMB	Zambia	1984	4	0.361954	0.309246	0.41865
females	ZMB	Zambia	1989	1	0.403959	0.369292	0.441571
females	ZMB	Zambia	1989	2	0.439065	0.398537	0.477179
females	ZMB	Zambia	1989	3	0.373697	0.333337	0.416563
females	ZMB	Zambia	1989	4	0.43433	0.396885	0.47561
females	ZMB	Zambia	1994	1	0.586752	0.552191	0.619575
females	ZMB	Zambia	1994	2	0.554612	0.504608	0.603791
females	ZMB	Zambia	1994	3	0.550381	0.509343	0.594003
females	ZMB	Zambia	1994	4	0.621241	0.583392	0.658871
females	ZMB	Zambia	1999	1	0.648347	0.612522	0.682727
females	ZMB	Zambia	1999	2	0.591876	0.538441	0.6458
females	ZMB	Zambia	1999	3	0.612042	0.568177	0.656085
females	ZMB	Zambia	1999	4	0.594261	0.545115	0.642836
females	ZMB	Zambia	2004	1	0.6588	0.599939	0.713261
females	ZMB	Zambia	2004	2	0.597809	0.527778	0.666531
females	ZMB	Zambia	2004	3	0.623726	0.560834	0.686972
females	ZMB	Zambia	2004	4	0.601604	0.533573	0.669907
females	ZWE	Zimbabwe	1982	1	0.202926	0.161793	0.248195
females	ZWE	Zimbabwe	1982	2	0.225771	0.18004	0.279759
females	ZWE	Zimbabwe	1982	3	0.234739	0.18824	0.286947
females	ZWE	Zimbabwe	1982	4	0.223215	0.178335	0.272242
females	ZWE	Zimbabwe	1987	1	0.129425	0.104967	0.156023
females	ZWE	Zimbabwe	1987	2	0.143646	0.116548	0.173041
females	ZWE	Zimbabwe	1987	3	0.147804	0.12088	0.179639
females	ZWE	Zimbabwe	1987	4	0.142084	0.115633	0.173236
females	ZWE	Zimbabwe	1992	1	0.29385	0.262598	0.326765
females	ZWE	Zimbabwe	1992	2	0.272892	0.235152	0.315344
females	ZWE	Zimbabwe	1992	3	0.329807	0.292339	0.368788
females	ZWE	Zimbabwe	1992	4	0.318223	0.28034	0.356658
females	ZWE	Zimbabwe	1997	1	0.469199	0.432371	0.507985
females	ZWE	Zimbabwe	1997	2	0.418333	0.370174	0.471787
females	ZWE	Zimbabwe	1997	3	0.511738	0.46786	0.555609
females	ZWE	Zimbabwe	1997	4	0.421066	0.374626	0.469887
females	ZWE	Zimbabwe	2002	1	0.660863	0.625709	0.695171
females	ZWE	Zimbabwe	2002	2	0.606409	0.551783	0.66168
females	ZWE	Zimbabwe	2002	3	0.701376	0.658844	0.74116
females	ZWE	Zimbabwe	2002	4	0.609273	0.55912	0.658205
males	BEN	Benin	1983	1	0.365216	0.301791	0.435124
males	BEN	Benin	1983	2	0.363989	0.300722	0.432737
males	BEN	Benin	1983	3	0.351029	0.283545	0.423591
males	BEN	Benin	1983	4	0.353718	0.286096	0.425694
males	BEN	Benin	1988	1	0.310335	0.250959	0.372291
males	BEN	Benin	1988	2	0.312369	0.257169	0.373791
males	BEN	Benin	1988	3	0.302214	0.24353	0.368199
males	BEN	Benin	1988	4	0.305792	0.247828	0.371096
males	BEN	Benin	1993	1	0.313695	0.271098	0.361433
males	BEN	Benin	1993	2	0.316155	0.273132	0.363026
males	BEN	Benin	1993	3	0.302883	0.255353	0.356565
males	BEN	Benin	1993	4	0.307067	0.257146	0.359966
males	BEN	Benin	1998	1	0.37163	0.314233	0.432481
males	BEN	Benin	1998	2	0.375288	0.31319	0.441328
males	BEN	Benin	1998	3	0.375813	0.314906	0.441085
males	BEN	Benin	1998	4	0.384761	0.326108	0.445055
males	BEN	Benin	2003	1	0.369492	0.328624	0.41131
males	BEN	Benin	2003	2	0.376084	0.332508	0.422647
males	BEN	Benin	2003	3	0.37	0.323122	0.419612
males	BEN	Benin	2003	4	0.383067	0.338025	0.428083
males	BFA	Burkina Faso	1985	1	0.38426	0.312449	0.465741
males	BFA	Burkina Faso	1985	2	0.383714	0.305965	0.463785
males	BFA	Burkina Faso	1985	3	0.368337	0.29105	0.453232
males	BFA	Burkina Faso	1985	4	0.374204	0.29589	0.45841
males	BFA	Burkina Faso	1990	1	0.408832	0.360808	0.456734
males	BFA	Burkina Faso	1990	2	0.412621	0.363287	0.463385
males	BFA	Burkina Faso	1990	3	0.396764	0.337254	0.459093
males	BFA	Burkina Faso	1990	4	0.400482	0.345226	0.461573
males	BFA	Burkina Faso	1995	1	0.417518	0.380219	0.455311
males	BFA	Burkina Faso	1995	2	0.422011	0.38347	0.46206
males	BFA	Burkina Faso	1995	3	0.407681	0.359336	0.456815
males	BFA	Burkina Faso	1995	4	0.41175	0.364617	0.460543
males	BFA	Burkina Faso	2000	1	0.444294	0.398523	0.49336
males	BFA	Burkina Faso	2000	2	0.450975	0.401946	0.501902
males	BFA	Burkina Faso	2000	3	0.435413	0.378984	0.493715
males	BFA	Burkina Faso	2000	4	0.440851	0.38475	0.501158
males	BOL	Bolivia	1980	1	0.333513	0.277801	0.397938
males	BOL	Bolivia	1980	2	0.333187	0.276162	0.391722
males	BOL	Bolivia	1980	3	0.321954	0.260682	0.386853
males	BOL	Bolivia	1980	4	0.325744	0.267738	0.391239
males	BOL	Bolivia	1985	1	0.337399	0.279465	0.397029
males	BOL	Bolivia	1985	2	0.341886	0.284004	0.402369
males	BOL	Bolivia	1985	3	0.340136	0.284654	0.402022
males	BOL	Bolivia	1985	4	0.352747	0.294609	0.413638
males	BOL	Bolivia	1990	1	0.274639	0.244715	0.307174
males	BOL	Bolivia	1990	2	0.277159	0.245866	0.312012
males	BOL	Bolivia	1990	3	0.276234	0.241429	0.310023
males	BOL	Bolivia	1990	4	0.286043	0.255571	0.319327
males	BOL	Bolivia	1995	1	0.198176	0.168483	0.231443
males	BOL	Bolivia	1995	2	0.201412	0.168963	0.237672
males	BOL	Bolivia	1995	3	0.212683	0.178937	0.248914
males	BOL	Bolivia	1995	4	0.20739	0.17512	0.24435
males	BOL	Bolivia	2000	1	0.243134	0.212932	0.273832
males	BOL	Bolivia	2000	2	0.247151	0.21632	0.279813
males	BOL	Bolivia	2000	3	0.255788	0.2242	0.291013
males	BOL	Bolivia	2000	4	0.250476	0.218755	0.282438
males	BRA	Brazil	1983	1	0.224238	0.187527	0.261715
males	BRA	Brazil	1983	2	0.227697	0.191508	0.269694
males	BRA	Brazil	1983	3	0.242064	0.203204	0.287045
males	BRA	Brazil	1983	4	0.233795	0.193881	0.275232
males	BRA	Brazil	1988	1	0.214201	0.187178	0.245804
males	BRA	Brazil	1988	2	0.218669	0.189794	0.249274
males	BRA	Brazil	1988	3	0.22913	0.198547	0.263149
males	BRA	Brazil	1988	4	0.223064	0.193163	0.256242
males	BRA	Brazil	1993	1	0.252303	0.228884	0.276993
males	BRA	Brazil	1993	2	0.257887	0.232437	0.284835
males	BRA	Brazil	1993	3	0.26249	0.236399	0.290082
males	BRA	Brazil	1993	4	0.259805	0.2357	0.285642
males	CAF	Central African Republic	1981	1	0.488313	0.395058	0.582232
males	CAF	Central African Republic	1981	2	0.484676	0.398004	0.57361
males	CAF	Central African Republic	1981	3	0.46645	0.370878	0.573541
males	CAF	Central African Republic	1981	4	0.474134	0.375855	0.574959
males	CAF	Central African Republic	1986	1	0.562501	0.493724	0.627203
males	CAF	Central African Republic	1986	2	0.562554	0.494455	0.627113
males	CAF	Central African Republic	1986	3	0.546213	0.469166	0.623016
males	CAF	Central African Republic	1986	4	0.551929	0.475111	0.62902
males	CAF	Central African Republic	1991	1	0.587193	0.536431	0.640672
males	CAF	Central African Republic	1991	2	0.594614	0.539692	0.646652
males	CAF	Central African Republic	1991	3	0.589618	0.530705	0.646413
males	CAF	Central African Republic	1991	4	0.605368	0.551314	0.655881
males	CIV	Côte d'Ivoire	1982	1	0.297801	0.245007	0.356473
males	CIV	Côte d'Ivoire	1982	2	0.296761	0.243428	0.357014
males	CIV	Côte d'Ivoire	1982	3	0.284236	0.225189	0.347266
males	CIV	Côte d'Ivoire	1982	4	0.289127	0.232601	0.353511
males	CIV	Côte d'Ivoire	1987	1	0.382904	0.329679	0.437496
males	CIV	Côte d'Ivoire	1987	2	0.38264	0.327697	0.43846
males	CIV	Côte d'Ivoire	1987	3	0.388088	0.33058	0.449107
males	CIV	Côte d'Ivoire	1987	4	0.397882	0.342172	0.456417
males	CIV	Côte d'Ivoire	1992	1	0.455978	0.406343	0.508877
males	CIV	Côte d'Ivoire	1992	2	0.458777	0.405708	0.510567
males	CIV	Côte d'Ivoire	1992	3	0.46167	0.401987	0.525171
males	CIV	Côte d'Ivoire	1992	4	0.471538	0.417134	0.525362
males	CIV	Côte d'Ivoire	1997	1	0.495894	0.404816	0.580107
males	CIV	Côte d'Ivoire	1997	2	0.510444	0.417541	0.602847
males	CIV	Côte d'Ivoire	1997	3	0.505613	0.418357	0.598122
males	CIV	Côte d'Ivoire	1997	4	0.510695	0.423588	0.59937
males	CIV	Côte d'Ivoire	2002	1	0.543648	0.46093	0.622394
males	CIV	Côte d'Ivoire	2002	2	0.551452	0.458444	0.642102
males	CIV	Côte d'Ivoire	2002	3	0.54437	0.457299	0.631548
males	CIV	Côte d'Ivoire	2002	4	0.558457	0.478344	0.635733
males	CMR	Cameroon	1986	1	0.323706	0.260082	0.388595
males	CMR	Cameroon	1986	2	0.320652	0.255077	0.388867
males	CMR	Cameroon	1986	3	0.328028	0.260547	0.398197
males	CMR	Cameroon	1986	4	0.33465	0.27041	0.408491
males	CMR	Cameroon	1991	1	0.350038	0.308978	0.393348
males	CMR	Cameroon	1991	2	0.350898	0.3082	0.397397
males	CMR	Cameroon	1991	3	0.355743	0.308699	0.40384
males	CMR	Cameroon	1991	4	0.362882	0.319635	0.409457
males	CMR	Cameroon	1996	1	0.387156	0.352153	0.424243
males	CMR	Cameroon	1996	2	0.391242	0.356355	0.430069
males	CMR	Cameroon	1996	3	0.38899	0.346606	0.435822
males	CMR	Cameroon	1996	4	0.40033	0.36176	0.441463
males	CMR	Cameroon	2001	1	0.45972	0.421388	0.498021
males	CMR	Cameroon	2001	2	0.467112	0.416319	0.516835
males	CMR	Cameroon	2001	3	0.460472	0.41591	0.504193
males	CMR	Cameroon	2001	4	0.473205	0.431756	0.513198
males	COD	Congo (Dem. Rep.)	1994	1	0.459006	0.395983	0.523217
males	COD	Congo (Dem. Rep.)	1994	2	0.460364	0.399226	0.525088
males	COD	Congo (Dem. Rep.)	1994	3	0.442221	0.374789	0.511469
males	COD	Congo (Dem. Rep.)	1994	4	0.448066	0.382482	0.518246
males	COD	Congo (Dem. Rep.)	1999	1	0.49345	0.431524	0.554013
males	COD	Congo (Dem. Rep.)	1999	2	0.49943	0.434145	0.562069
males	COD	Congo (Dem. Rep.)	1999	3	0.432538	0.365786	0.503266
males	COD	Congo (Dem. Rep.)	1999	4	0.434503	0.3641	0.507639
males	COD	Congo (Dem. Rep.)	2004	1	0.479969	0.404231	0.551248
males	COD	Congo (Dem. Rep.)	2004	2	0.485856	0.413844	0.560165
males	COD	Congo (Dem. Rep.)	2004	3	0.433438	0.356444	0.517358
males	COD	Congo (Dem. Rep.)	2004	4	0.433348	0.353091	0.521835
males	COG	Congo (Rep.)	1992	1	0.443161	0.377503	0.507104
males	COG	Congo (Rep.)	1992	2	0.466106	0.393155	0.543018
males	COG	Congo (Rep.)	1992	3	0.476251	0.408245	0.550494
males	COG	Congo (Rep.)	1992	4	0.458848	0.392048	0.527194
males	COG	Congo (Rep.)	1997	1	0.637424	0.574095	0.697114
males	COG	Congo (Rep.)	1997	2	0.650752	0.574983	0.724247
males	COG	Congo (Rep.)	1997	3	0.561816	0.485077	0.63369
males	COG	Congo (Rep.)	1997	4	0.562083	0.483375	0.638293
males	COG	Congo (Rep.)	2002	1	0.51489	0.43477	0.592665
males	COG	Congo (Rep.)	2002	2	0.521105	0.434997	0.608356
males	COG	Congo (Rep.)	2002	3	0.461129	0.374503	0.542242
males	COG	Congo (Rep.)	2002	4	0.458756	0.375614	0.546042
males	DOM	Dominican Republic	1989	1	0.219305	0.173312	0.269676
males	DOM	Dominican Republic	1989	2	0.220442	0.174973	0.273315
males	DOM	Dominican Republic	1989	3	0.236588	0.187469	0.295335
males	DOM	Dominican Republic	1989	4	0.228535	0.18053	0.283203
males	DOM	Dominican Republic	1994	1	0.190955	0.168283	0.215031
males	DOM	Dominican Republic	1994	2	0.194345	0.171018	0.21933
males	DOM	Dominican Republic	1994	3	0.205017	0.180182	0.231625
males	DOM	Dominican Republic	1994	4	0.199177	0.175174	0.224474
males	DOM	Dominican Republic	1999	1	0.219439	0.199421	0.241577
males	DOM	Dominican Republic	1999	2	0.22453	0.203599	0.246839
males	DOM	Dominican Republic	1999	3	0.230879	0.208055	0.255142
males	DOM	Dominican Republic	1999	4	0.226918	0.20628	0.249976
males	DOM	Dominican Republic	2004	1	0.242134	0.218017	0.267937
males	DOM	Dominican Republic	2004	2	0.248477	0.222189	0.276619
males	DOM	Dominican Republic	2004	3	0.250997	0.224401	0.278447
males	DOM	Dominican Republic	2004	4	0.248442	0.222855	0.276053
males	ERI	Eritrea	1982	1	0.733687	0.666952	0.792017
males	ERI	Eritrea	1982	2	0.734942	0.664782	0.794784
males	ERI	Eritrea	1982	3	0.657492	0.578503	0.728772
males	ERI	Eritrea	1982	4	0.657548	0.583536	0.72939
males	ERI	Eritrea	1987	1	0.744608	0.68641	0.801028
males	ERI	Eritrea	1987	2	0.747581	0.681565	0.805363
males	ERI	Eritrea	1987	3	0.67922	0.604334	0.747775
males	ERI	Eritrea	1987	4	0.679652	0.604772	0.749018
males	ERI	Eritrea	1992	1	0.480435	0.415995	0.544416
males	ERI	Eritrea	1992	2	0.483816	0.420036	0.545937
males	ERI	Eritrea	1992	3	0.430439	0.362785	0.500911
males	ERI	Eritrea	1992	4	0.43171	0.366211	0.502819
males	ETH	Ethiopia	1987	1	0.608295	0.55299	0.665988
males	ETH	Ethiopia	1987	2	0.610046	0.549573	0.669366
males	ETH	Ethiopia	1987	3	0.592511	0.526045	0.660881
males	ETH	Ethiopia	1987	4	0.59831	0.533948	0.665528
males	ETH	Ethiopia	1992	1	0.598459	0.556781	0.637548
males	ETH	Ethiopia	1992	2	0.600201	0.558047	0.643726
males	ETH	Ethiopia	1992	3	0.583741	0.529057	0.637
males	ETH	Ethiopia	1992	4	0.614661	0.573751	0.655707
males	ETH	Ethiopia	1997	1	0.570216	0.538021	0.603435
males	ETH	Ethiopia	1997	2	0.573513	0.537944	0.608286
males	ETH	Ethiopia	1997	3	0.572123	0.53009	0.61284
males	ETH	Ethiopia	1997	4	0.585903	0.549242	0.621179
males	ETH	Ethiopia	2002	1	0.508872	0.461906	0.553065
males	ETH	Ethiopia	2002	2	0.515511	0.458981	0.57355
males	ETH	Ethiopia	2002	3	0.5109	0.458294	0.565823
males	ETH	Ethiopia	2002	4	0.522484	0.474216	0.569857
males	GAB	Gabon	1987	1	0.269666	0.194815	0.350876
males	GAB	Gabon	1987	2	0.264632	0.193956	0.347794
males	GAB	Gabon	1987	3	0.294573	0.216399	0.381542
males	GAB	Gabon	1987	4	0.278383	0.207878	0.37056
males	GAB	Gabon	1992	1	0.341471	0.273528	0.418477
males	GAB	Gabon	1992	2	0.339071	0.270616	0.417645
males	GAB	Gabon	1992	3	0.369386	0.293383	0.450798
males	GAB	Gabon	1992	4	0.354104	0.285429	0.430832
males	GAB	Gabon	1997	1	0.372247	0.319133	0.426135
males	GAB	Gabon	1997	2	0.376076	0.322426	0.428526
males	GAB	Gabon	1997	3	0.392151	0.338171	0.44617
males	GAB	Gabon	1997	4	0.384458	0.332433	0.439359
males	GHA	Ghana	1994	1	0.242744	0.228875	0.256849
males	GHA	Ghana	1994	2	0.245098	0.22909	0.261411
males	GHA	Ghana	1994	3	0.245907	0.225939	0.267134
males	GHA	Ghana	1994	4	0.253295	0.237534	0.269854
males	GHA	Ghana	1999	1	0.314867	0.302255	0.32787
males	GHA	Ghana	1999	2	0.319545	0.303588	0.335617
males	GHA	Ghana	1999	3	0.334667	0.316134	0.353226
males	GHA	Ghana	1999	4	0.326602	0.310684	0.343211
males	GHA	Ghana	2004	1	0.365201	0.353803	0.37718
males	GHA	Ghana	2004	2	0.366819	0.337552	0.396141
males	GHA	Ghana	2004	3	0.381816	0.363586	0.400297
males	GHA	Ghana	2004	4	0.375855	0.360303	0.392248
males	GIN	Guinea	1987	1	0.31112	0.256846	0.368591
males	GIN	Guinea	1987	2	0.310956	0.256089	0.369821
males	GIN	Guinea	1987	3	0.296297	0.239399	0.361259
males	GIN	Guinea	1987	4	0.302472	0.242603	0.368181
males	GIN	Guinea	1992	1	0.335183	0.292098	0.381181
males	GIN	Guinea	1992	2	0.339193	0.295657	0.387713
males	GIN	Guinea	1992	3	0.325208	0.276964	0.376557
males	GIN	Guinea	1992	4	0.329971	0.280786	0.380996
males	GIN	Guinea	1997	1	0.370653	0.325738	0.415136
males	GIN	Guinea	1997	2	0.375962	0.331814	0.422145
males	GIN	Guinea	1997	3	0.363087	0.311118	0.417767
males	GIN	Guinea	1997	4	0.364867	0.315387	0.417094
males	GIN	Guinea	2002	1	0.429132	0.377405	0.481348
males	GIN	Guinea	2002	2	0.433836	0.382889	0.488073
males	GIN	Guinea	2002	3	0.425532	0.36926	0.482453
males	GIN	Guinea	2002	4	0.441429	0.387439	0.495669
males	GTM	Guatemala	1982	1	0.378919	0.320747	0.440408
males	GTM	Guatemala	1982	2	0.378839	0.321586	0.443363
males	GTM	Guatemala	1982	3	0.318566	0.262466	0.380614
males	GTM	Guatemala	1982	4	0.320135	0.264782	0.381417
males	GTM	Guatemala	1987	1	0.252354	0.217099	0.289755
males	GTM	Guatemala	1987	2	0.254741	0.220243	0.291719
males	GTM	Guatemala	1987	3	0.215173	0.180462	0.25461
males	GTM	Guatemala	1987	4	0.215917	0.180743	0.256249
males	GTM	Guatemala	1992	1	0.263916	0.227152	0.304008
males	GTM	Guatemala	1992	2	0.268307	0.232163	0.309365
males	GTM	Guatemala	1992	3	0.279887	0.239576	0.32392
males	GTM	Guatemala	1992	4	0.272718	0.232608	0.314931
males	HTI	Haiti	1987	1	0.530037	0.433978	0.626845
males	HTI	Haiti	1987	2	0.534926	0.436648	0.633536
males	HTI	Haiti	1987	3	0.513278	0.408868	0.61722
males	HTI	Haiti	1987	4	0.549978	0.45366	0.647819
males	HTI	Haiti	1992	1	0.445081	0.405323	0.48708
males	HTI	Haiti	1992	2	0.447427	0.406308	0.489709
males	HTI	Haiti	1992	3	0.448692	0.400375	0.4956
males	HTI	Haiti	1992	4	0.461844	0.417412	0.506744
males	HTI	Haiti	1997	1	0.417111	0.371037	0.467229
males	HTI	Haiti	1997	2	0.422227	0.372658	0.475148
males	HTI	Haiti	1997	3	0.416808	0.362135	0.473551
males	HTI	Haiti	1997	4	0.431666	0.380693	0.486838
males	HTI	Haiti	2002	1	0.363526	0.316276	0.414389
males	HTI	Haiti	2002	2	0.36861	0.313715	0.426109
males	HTI	Haiti	2002	3	0.384043	0.332309	0.440128
males	HTI	Haiti	2002	4	0.376702	0.32856	0.427194
males	IDN	Indonesia	1984	1	0.178634	0.156142	0.202995
males	IDN	Indonesia	1984	2	0.180586	0.157052	0.205403
males	IDN	Indonesia	1984	3	0.18088	0.155007	0.209616
males	IDN	Indonesia	1984	4	0.186823	0.162757	0.213655
males	IDN	Indonesia	1989	1	0.188309	0.168779	0.207056
males	IDN	Indonesia	1989	2	0.191698	0.171243	0.212982
males	IDN	Indonesia	1989	3	0.202077	0.179254	0.225744
males	IDN	Indonesia	1989	4	0.196703	0.175824	0.218689
males	IDN	Indonesia	1994	1	0.187426	0.170811	0.205549
males	IDN	Indonesia	1994	2	0.192313	0.173728	0.212018
males	IDN	Indonesia	1994	3	0.199449	0.179286	0.220821
males	IDN	Indonesia	1994	4	0.194898	0.176289	0.215309
males	IDN	Indonesia	1999	1	0.175356	0.157229	0.19377
males	IDN	Indonesia	1999	2	0.181483	0.163017	0.201757
males	IDN	Indonesia	1999	3	0.185805	0.165066	0.207518
males	IDN	Indonesia	1999	4	0.182553	0.16328	0.20306
males	IDN	Indonesia	2004	1	0.219924	0.197007	0.244136
males	IDN	Indonesia	2004	2	0.226526	0.202567	0.251968
males	IDN	Indonesia	2004	3	0.22878	0.204143	0.256411
males	IDN	Indonesia	2004	4	0.226247	0.200962	0.25062
males	KEN	Kenya	1985	1	0.246098	0.189954	0.31051
males	KEN	Kenya	1985	2	0.245917	0.186149	0.310531
males	KEN	Kenya	1985	3	0.270677	0.208485	0.336977
males	KEN	Kenya	1985	4	0.259065	0.198395	0.323982
males	KEN	Kenya	1990	1	0.274035	0.241071	0.310632
males	KEN	Kenya	1990	2	0.275685	0.240266	0.313799
males	KEN	Kenya	1990	3	0.295489	0.258506	0.336421
males	KEN	Kenya	1990	4	0.285851	0.24858	0.324988
males	KEN	Kenya	1995	1	0.383045	0.346768	0.419405
males	KEN	Kenya	1995	2	0.389963	0.344318	0.438327
males	KEN	Kenya	1995	3	0.405925	0.364626	0.447651
males	KEN	Kenya	1995	4	0.396093	0.356758	0.434924
males	KEN	Kenya	2000	1	0.45741	0.412518	0.503459
males	KEN	Kenya	2000	2	0.429918	0.371711	0.490159
males	KEN	Kenya	2000	3	0.478995	0.426203	0.527967
males	KEN	Kenya	2000	4	0.463026	0.409006	0.520493
males	KHM	Cambodia	1987	1	0.49538	0.441356	0.550874
males	KHM	Cambodia	1987	2	0.493493	0.438486	0.553867
males	KHM	Cambodia	1987	3	0.423134	0.36274	0.486409
males	KHM	Cambodia	1987	4	0.424016	0.364486	0.48914
males	KHM	Cambodia	1992	1	0.394154	0.358858	0.431158
males	KHM	Cambodia	1992	2	0.399532	0.364541	0.437195
males	KHM	Cambodia	1992	3	0.338642	0.298183	0.38251
males	KHM	Cambodia	1992	4	0.339074	0.297108	0.385497
males	KHM	Cambodia	1997	1	0.378692	0.348258	0.41094
males	KHM	Cambodia	1997	2	0.385738	0.352806	0.419384
males	KHM	Cambodia	1997	3	0.335968	0.29696	0.37726
males	KHM	Cambodia	1997	4	0.336632	0.296619	0.377863
males	KHM	Cambodia	2002	1	0.385555	0.35271	0.418269
males	KHM	Cambodia	2002	2	0.388986	0.346102	0.434977
males	KHM	Cambodia	2002	3	0.40528	0.368328	0.443038
males	KHM	Cambodia	2002	4	0.398011	0.363329	0.432441
males	LBR	Liberia	1993	1	0.338344	0.26553	0.413434
males	LBR	Liberia	1993	2	0.343203	0.271544	0.421087
males	LBR	Liberia	1993	3	0.282085	0.214949	0.354177
males	LBR	Liberia	1993	4	0.283301	0.215697	0.357566
males	LBR	Liberia	1998	1	0.38516	0.320063	0.453927
males	LBR	Liberia	1998	2	0.390268	0.325449	0.460268
males	LBR	Liberia	1998	3	0.333613	0.267907	0.403859
males	LBR	Liberia	1998	4	0.332643	0.265015	0.402616
males	LBR	Liberia	2003	1	0.441404	0.376719	0.508357
males	LBR	Liberia	2003	2	0.449284	0.385548	0.51551
males	LBR	Liberia	2003	3	0.396332	0.332147	0.462656
males	LBR	Liberia	2003	4	0.397003	0.332046	0.468261
males	LSO	Lesotho	1991	1	0.416163	0.355354	0.473818
males	LSO	Lesotho	1991	2	0.420207	0.361994	0.483162
males	LSO	Lesotho	1991	3	0.443515	0.384463	0.50634
males	LSO	Lesotho	1991	4	0.43053	0.371256	0.496128
males	LSO	Lesotho	1996	1	0.531639	0.479196	0.584665
males	LSO	Lesotho	1996	2	0.539377	0.472665	0.604381
males	LSO	Lesotho	1996	3	0.557584	0.501126	0.616953
males	LSO	Lesotho	1996	4	0.54706	0.491717	0.601166
males	LSO	Lesotho	2001	1	0.759048	0.723042	0.790958
males	LSO	Lesotho	2001	2	0.757	0.707365	0.80194
males	LSO	Lesotho	2001	3	0.778045	0.739422	0.814162
males	LSO	Lesotho	2001	4	0.765753	0.721696	0.807942
males	MAR	Morocco	1980	1	0.23092	0.194053	0.270744
males	MAR	Morocco	1980	2	0.229079	0.189402	0.269428
males	MAR	Morocco	1980	3	0.238473	0.198398	0.281786
males	MAR	Morocco	1980	4	0.241345	0.201939	0.287496
males	MAR	Morocco	1985	1	0.163785	0.134742	0.195187
males	MAR	Morocco	1985	2	0.165608	0.136146	0.197508
males	MAR	Morocco	1985	3	0.164655	0.133879	0.199443
males	MAR	Morocco	1985	4	0.170664	0.139506	0.204101
males	MAR	Morocco	1990	1	0.150062	0.131443	0.170077
males	MAR	Morocco	1990	2	0.152103	0.132876	0.174355
males	MAR	Morocco	1990	3	0.162521	0.140849	0.185975
males	MAR	Morocco	1990	4	0.156616	0.137096	0.179308
males	MAR	Morocco	1995	1	0.142828	0.1211	0.166122
males	MAR	Morocco	1995	2	0.146467	0.124751	0.172269
males	MAR	Morocco	1995	3	0.155274	0.130305	0.183178
males	MAR	Morocco	1995	4	0.150239	0.126415	0.176328
males	MAR	Morocco	2000	1	0.126064	0.108215	0.145151
males	MAR	Morocco	2000	2	0.129448	0.110962	0.149494
males	MAR	Morocco	2000	3	0.133202	0.114332	0.154311
males	MAR	Morocco	2000	4	0.131197	0.113051	0.151337
males	MDG	Madagascar	1980	1	0.333	0.284223	0.38373
males	MDG	Madagascar	1980	2	0.331166	0.281916	0.385268
males	MDG	Madagascar	1980	3	0.317106	0.263282	0.376037
males	MDG	Madagascar	1980	4	0.323958	0.267858	0.380457
males	MDG	Madagascar	1985	1	0.373087	0.332215	0.415469
males	MDG	Madagascar	1985	2	0.374082	0.33308	0.419188
males	MDG	Madagascar	1985	3	0.360198	0.312321	0.414008
males	MDG	Madagascar	1985	4	0.387826	0.345381	0.431693
males	MDG	Madagascar	1990	1	0.363386	0.327149	0.398881
males	MDG	Madagascar	1990	2	0.36737	0.330392	0.405105
males	MDG	Madagascar	1990	3	0.366076	0.323965	0.408186
males	MDG	Madagascar	1990	4	0.377592	0.340038	0.416653
males	MDG	Madagascar	1995	1	0.363352	0.319808	0.409156
males	MDG	Madagascar	1995	2	0.369127	0.32718	0.415281
males	MDG	Madagascar	1995	3	0.36415	0.318742	0.415339
males	MDG	Madagascar	1995	4	0.378005	0.333397	0.424472
males	MDG	Madagascar	2000	1	0.324246	0.278977	0.372661
males	MDG	Madagascar	2000	2	0.331025	0.282898	0.383017
males	MDG	Madagascar	2000	3	0.320661	0.272984	0.375329
males	MDG	Madagascar	2000	4	0.335686	0.289577	0.385832
males	MLI	Mali	1983	1	0.393048	0.329533	0.457265
males	MLI	Mali	1983	2	0.391784	0.327311	0.457747
males	MLI	Mali	1983	3	0.376423	0.310376	0.451185
males	MLI	Mali	1983	4	0.383541	0.316813	0.453049
males	MLI	Mali	1988	1	0.339331	0.302014	0.380026
males	MLI	Mali	1988	2	0.339669	0.301591	0.381697
males	MLI	Mali	1988	3	0.326778	0.281381	0.376519
males	MLI	Mali	1988	4	0.330948	0.284259	0.379862
males	MLI	Mali	1993	1	0.347325	0.314605	0.381215
males	MLI	Mali	1993	2	0.350677	0.317373	0.386122
males	MLI	Mali	1993	3	0.336712	0.294516	0.382378
males	MLI	Mali	1993	4	0.340842	0.300176	0.384012
males	MLI	Mali	1998	1	0.375203	0.343421	0.40787
males	MLI	Mali	1998	2	0.379836	0.346642	0.413122
males	MLI	Mali	1998	3	0.365105	0.323513	0.409723
males	MLI	Mali	1998	4	0.369725	0.328812	0.412444
males	MLI	Mali	2003	1	0.388901	0.346277	0.434333
males	MLI	Mali	2003	2	0.39516	0.347365	0.445894
males	MLI	Mali	2003	3	0.38233	0.330127	0.440353
males	MLI	Mali	2003	4	0.385797	0.334127	0.441251
males	MOZ	Mozambique	1985	1	0.367479	0.283019	0.452866
males	MOZ	Mozambique	1985	2	0.367457	0.285395	0.457592
males	MOZ	Mozambique	1985	3	0.304323	0.229593	0.389082
males	MOZ	Mozambique	1985	4	0.307007	0.23374	0.399067
males	MOZ	Mozambique	1990	1	0.427608	0.368077	0.485559
males	MOZ	Mozambique	1990	2	0.426957	0.363374	0.485876
males	MOZ	Mozambique	1990	3	0.362227	0.304146	0.421056
males	MOZ	Mozambique	1990	4	0.362195	0.303657	0.421572
males	MOZ	Mozambique	1995	1	0.386624	0.338817	0.439002
males	MOZ	Mozambique	1995	2	0.390929	0.340678	0.44179
males	MOZ	Mozambique	1995	3	0.335256	0.282856	0.390663
males	MOZ	Mozambique	1995	4	0.334722	0.281544	0.392098
males	MOZ	Mozambique	2000	1	0.510238	0.466513	0.557693
males	MOZ	Mozambique	2000	2	0.51537	0.455408	0.573797
males	MOZ	Mozambique	2000	3	0.500363	0.441617	0.560466
males	MOZ	Mozambique	2000	4	0.505979	0.449692	0.563287
males	MRT	Mauritania	1987	1	0.298495	0.202434	0.417232
males	MRT	Mauritania	1987	2	0.2969	0.195742	0.420203
males	MRT	Mauritania	1987	3	0.304983	0.199654	0.421756
males	MRT	Mauritania	1987	4	0.307973	0.20517	0.420455
males	MRT	Mauritania	1992	1	0.278158	0.230392	0.332084
males	MRT	Mauritania	1992	2	0.279895	0.230571	0.337501
males	MRT	Mauritania	1992	3	0.283229	0.229971	0.343574
males	MRT	Mauritania	1992	4	0.290682	0.238257	0.344909
males	MRT	Mauritania	1997	1	0.27263	0.221525	0.327288
males	MRT	Mauritania	1997	2	0.277359	0.225408	0.334824
males	MRT	Mauritania	1997	3	0.270415	0.215219	0.330113
males	MRT	Mauritania	1997	4	0.281076	0.227334	0.34001
males	MWI	Malawi	1981	1	0.269194	0.187521	0.370175
males	MWI	Malawi	1981	2	0.272076	0.189884	0.375527
males	MWI	Malawi	1981	3	0.257868	0.171985	0.360163
males	MWI	Malawi	1981	4	0.262186	0.176266	0.366351
males	MWI	Malawi	1986	1	0.344284	0.294998	0.393844
males	MWI	Malawi	1986	2	0.346457	0.297658	0.397565
males	MWI	Malawi	1986	3	0.331319	0.280858	0.387553
males	MWI	Malawi	1986	4	0.336097	0.284525	0.392115
males	MWI	Malawi	1991	1	0.465087	0.421714	0.512608
males	MWI	Malawi	1991	2	0.468176	0.423113	0.514662
males	MWI	Malawi	1991	3	0.450971	0.396606	0.509879
males	MWI	Malawi	1991	4	0.456896	0.402401	0.511891
males	MWI	Malawi	1996	1	0.595348	0.561769	0.626553
males	MWI	Malawi	1996	2	0.607304	0.559169	0.655239
males	MWI	Malawi	1996	3	0.583262	0.53376	0.632103
males	MWI	Malawi	1996	4	0.587961	0.539995	0.635794
males	MWI	Malawi	2001	1	0.757244	0.721209	0.791695
males	MWI	Malawi	2001	2	0.765823	0.715147	0.809903
males	MWI	Malawi	2001	3	0.759416	0.716515	0.800923
males	MWI	Malawi	2001	4	0.775315	0.729725	0.81684
males	NAM	Namibia	1983	1	0.475291	0.413089	0.53836
males	NAM	Namibia	1983	2	0.477702	0.415152	0.538453
males	NAM	Namibia	1983	3	0.506038	0.44118	0.570015
males	NAM	Namibia	1983	4	0.494259	0.432542	0.556923
males	NAM	Namibia	1988	1	0.449297	0.400534	0.497758
males	NAM	Namibia	1988	2	0.451201	0.403584	0.499967
males	NAM	Namibia	1988	3	0.476976	0.426837	0.529546
males	NAM	Namibia	1988	4	0.463739	0.410905	0.515505
males	NAM	Namibia	1993	1	0.392113	0.349171	0.437223
males	NAM	Namibia	1993	2	0.39565	0.349122	0.442124
males	NAM	Namibia	1993	3	0.417952	0.369772	0.46733
males	NAM	Namibia	1993	4	0.406564	0.359652	0.453487
males	NAM	Namibia	1998	1	0.557863	0.520975	0.593297
males	NAM	Namibia	1998	2	0.566218	0.515542	0.616705
males	NAM	Namibia	1998	3	0.583464	0.541312	0.623203
males	NAM	Namibia	1998	4	0.572961	0.536017	0.61049
males	NAM	Namibia	2003	1	0.690314	0.647345	0.730671
males	NAM	Namibia	2003	2	0.658847	0.599433	0.717472
males	NAM	Namibia	2003	3	0.71426	0.668636	0.755137
males	NAM	Namibia	2003	4	0.69568	0.641956	0.745853
males	NER	Niger	1983	1	0.488918	0.415915	0.564898
males	NER	Niger	1983	2	0.493873	0.422213	0.568464
males	NER	Niger	1983	3	0.47449	0.396496	0.555607
males	NER	Niger	1983	4	0.478713	0.397885	0.561215
males	NER	Niger	1988	1	0.40086	0.334805	0.475535
males	NER	Niger	1988	2	0.406216	0.340326	0.47653
males	NER	Niger	1988	3	0.394321	0.31736	0.472887
males	NER	Niger	1988	4	0.39796	0.322784	0.477444
males	NER	Niger	1993	1	0.311177	0.259187	0.372504
males	NER	Niger	1993	2	0.311596	0.255684	0.373359
males	NER	Niger	1993	3	0.299129	0.242763	0.363243
males	NER	Niger	1993	4	0.302586	0.24552	0.365795
males	NER	Niger	1998	1	0.280518	0.238738	0.32473
males	NER	Niger	1998	2	0.284725	0.241126	0.330338
males	NER	Niger	1998	3	0.271088	0.224743	0.322398
males	NER	Niger	1998	4	0.275044	0.228752	0.327511
males	NER	Niger	2003	1	0.27456	0.236444	0.315881
males	NER	Niger	2003	2	0.279991	0.241792	0.321517
males	NER	Niger	2003	3	0.268689	0.22554	0.316492
males	NER	Niger	2003	4	0.27172	0.230625	0.316987
males	NPL	Nepal	1993	1	0.23318	0.181233	0.287503
males	NPL	Nepal	1993	2	0.233867	0.183393	0.287265
males	NPL	Nepal	1993	3	0.237008	0.185168	0.296748
males	NPL	Nepal	1993	4	0.243083	0.190766	0.301472
males	NPL	Nepal	1998	1	0.245385	0.199647	0.295503
males	NPL	Nepal	1998	2	0.247767	0.200091	0.303553
males	NPL	Nepal	1998	3	0.262906	0.210382	0.320821
males	NPL	Nepal	1998	4	0.254397	0.206116	0.309626
males	NPL	Nepal	2003	1	0.17177	0.138521	0.210235
males	NPL	Nepal	2003	2	0.174086	0.135886	0.218131
males	NPL	Nepal	2003	3	0.180764	0.142214	0.225067
males	NPL	Nepal	2003	4	0.17787	0.141738	0.221484
males	PER	Peru	1980	1	0.227145	0.196704	0.258708
males	PER	Peru	1980	2	0.22751	0.197732	0.262382
males	PER	Peru	1980	3	0.231797	0.197523	0.268388
males	PER	Peru	1980	4	0.236903	0.20585	0.270672
males	PER	Peru	1985	1	0.228428	0.208297	0.250207
males	PER	Peru	1985	2	0.230007	0.20922	0.25297
males	PER	Peru	1985	3	0.246494	0.223353	0.271801
males	PER	Peru	1985	4	0.237872	0.216085	0.260572
males	PER	Peru	1990	1	0.235067	0.217412	0.253307
males	PER	Peru	1990	2	0.237998	0.218629	0.258362
males	PER	Peru	1990	3	0.250769	0.230014	0.27187
males	PER	Peru	1990	4	0.243846	0.22365	0.265421
males	PER	Peru	1995	1	0.192813	0.177852	0.209313
males	PER	Peru	1995	2	0.195639	0.179039	0.213139
males	PER	Peru	1995	3	0.203947	0.185502	0.222481
males	PER	Peru	1995	4	0.198773	0.181784	0.216477
males	PER	Peru	2000	1	0.147305	0.12934	0.16853
males	PER	Peru	2000	2	0.150611	0.130916	0.171305
males	PER	Peru	2000	3	0.154819	0.13452	0.176187
males	PER	Peru	2000	4	0.152716	0.132892	0.173734
males	PHL	Philippines	1985	1	0.276623	0.252607	0.300563
males	PHL	Philippines	1985	2	0.27945	0.253597	0.307334
males	PHL	Philippines	1985	3	0.297113	0.265953	0.328547
males	PHL	Philippines	1985	4	0.288671	0.261208	0.317592
males	PHL	Philippines	1990	1	0.244252	0.226559	0.263457
males	PHL	Philippines	1990	2	0.24862	0.229261	0.269282
males	PHL	Philippines	1990	3	0.259291	0.238049	0.281799
males	PHL	Philippines	1990	4	0.253267	0.232568	0.274328
males	PHL	Philippines	1995	1	0.227657	0.20682	0.249841
males	PHL	Philippines	1995	2	0.232998	0.211582	0.257078
males	PHL	Philippines	1995	3	0.23877	0.215557	0.26524
males	PHL	Philippines	1995	4	0.235392	0.212577	0.260017
males	RWA	Rwanda	1990	1	0.560351	0.521987	0.60056
males	RWA	Rwanda	1990	2	0.575454	0.519663	0.62894
males	RWA	Rwanda	1990	3	0.545088	0.492366	0.598839
males	RWA	Rwanda	1990	4	0.550953	0.496231	0.604633
males	RWA	Rwanda	1993	1	0.999988	0.999971	0.999995
males	RWA	Rwanda	1993	2	0.999966	0.999889	0.999992
males	RWA	Rwanda	1993	3	0.999934	0.999811	0.999981
males	RWA	Rwanda	1993	4	0.999936	0.999812	0.999981
males	RWA	Rwanda	1997	1	0.82549	0.79592	0.851554
males	RWA	Rwanda	1997	2	0.794689	0.74484	0.839906
males	RWA	Rwanda	1997	3	0.771961	0.725653	0.814433
males	RWA	Rwanda	1997	4	0.771618	0.723872	0.813986
males	RWA	Rwanda	2002	1	0.525523	0.487992	0.565115
males	RWA	Rwanda	2002	2	0.532663	0.479666	0.58376
males	RWA	Rwanda	2002	3	0.472546	0.421721	0.524088
males	RWA	Rwanda	2002	4	0.47474	0.425298	0.526364
males	SDN	Sudan	1976	1	0.307594	0.290854	0.324649
males	SDN	Sudan	1976	2	0.30677	0.287548	0.326187
males	SDN	Sudan	1976	3	0.316347	0.291574	0.342563
males	SDN	Sudan	1976	4	0.320693	0.301539	0.340691
males	SDN	Sudan	1981	1	0.276308	0.264836	0.28823
males	SDN	Sudan	1981	2	0.278738	0.264361	0.293345
males	SDN	Sudan	1981	3	0.2794	0.259777	0.300154
males	SDN	Sudan	1981	4	0.288097	0.273535	0.303377
males	SDN	Sudan	1986	1	0.257279	0.248435	0.26662
males	SDN	Sudan	1986	2	0.261857	0.250187	0.274201
males	SDN	Sudan	1986	3	0.256272	0.239295	0.274271
males	SDN	Sudan	1986	4	0.267303	0.255116	0.280345
males	SEN	Senegal	1982	1	0.339648	0.270902	0.413572
males	SEN	Senegal	1982	2	0.337429	0.269336	0.418486
males	SEN	Senegal	1982	3	0.323788	0.252496	0.408529
males	SEN	Senegal	1982	4	0.330869	0.255783	0.410444
males	SEN	Senegal	1987	1	0.320488	0.266014	0.377597
males	SEN	Senegal	1987	2	0.323866	0.270545	0.383322
males	SEN	Senegal	1987	3	0.30864	0.250054	0.375208
males	SEN	Senegal	1987	4	0.314979	0.254813	0.380666
males	SEN	Senegal	1992	1	0.301964	0.263847	0.342741
males	SEN	Senegal	1992	2	0.303033	0.263374	0.34577
males	SEN	Senegal	1992	3	0.30576	0.260272	0.353562
males	SEN	Senegal	1992	4	0.312667	0.272469	0.357476
males	SEN	Senegal	1997	1	0.259505	0.219674	0.299457
males	SEN	Senegal	1997	2	0.262689	0.221772	0.307237
males	SEN	Senegal	1997	3	0.260867	0.219132	0.306223
males	SEN	Senegal	1997	4	0.27029	0.229577	0.313444
males	SEN	Senegal	2002	1	0.262694	0.232833	0.295261
males	SEN	Senegal	2002	2	0.266482	0.232831	0.302448
males	SEN	Senegal	2002	3	0.262208	0.22798	0.299505
males	SEN	Senegal	2002	4	0.271294	0.238796	0.307323
males	SWZ	Swaziland	1993	1	0.36459	0.288782	0.445184
males	SWZ	Swaziland	1993	2	0.363152	0.288213	0.451436
males	SWZ	Swaziland	1993	3	0.366623	0.290062	0.451745
males	SWZ	Swaziland	1993	4	0.375806	0.294805	0.461153
males	SWZ	Swaziland	1998	1	0.613695	0.549235	0.674833
males	SWZ	Swaziland	1998	2	0.623798	0.548705	0.697809
males	SWZ	Swaziland	1998	3	0.642347	0.576731	0.707497
males	SWZ	Swaziland	1998	4	0.629382	0.563134	0.694826
males	SWZ	Swaziland	2003	1	0.803428	0.769218	0.833222
males	SWZ	Swaziland	2003	2	0.805788	0.760497	0.84752
males	SWZ	Swaziland	2003	3	0.824186	0.787438	0.855676
males	SWZ	Swaziland	2003	4	0.814064	0.768964	0.854801
males	TCD	Chad	1986	1	0.377322	0.316049	0.442341
males	TCD	Chad	1986	2	0.376173	0.306803	0.451147
males	TCD	Chad	1986	3	0.31392	0.251075	0.381926
males	TCD	Chad	1986	4	0.313749	0.253893	0.384802
males	TCD	Chad	1991	1	0.370004	0.326329	0.419677
males	TCD	Chad	1991	2	0.369862	0.323669	0.421951
males	TCD	Chad	1991	3	0.312595	0.263223	0.364687
males	TCD	Chad	1991	4	0.312655	0.265741	0.367858
males	TCD	Chad	1996	1	0.381143	0.339102	0.425387
males	TCD	Chad	1996	2	0.383681	0.335958	0.43092
males	TCD	Chad	1996	3	0.328215	0.280773	0.376329
males	TCD	Chad	1996	4	0.327585	0.281504	0.378485
males	TCD	Chad	2001	1	0.412228	0.358594	0.463465
males	TCD	Chad	2001	2	0.417997	0.357867	0.484172
males	TCD	Chad	2001	3	0.403966	0.344614	0.468683
males	TCD	Chad	2001	4	0.406361	0.34656	0.470157
males	TGO	Togo	1985	1	0.304881	0.254069	0.360728
males	TGO	Togo	1985	2	0.304312	0.25307	0.359673
males	TGO	Togo	1985	3	0.311599	0.260279	0.372642
males	TGO	Togo	1985	4	0.318501	0.266996	0.372486
males	TGO	Togo	1990	1	0.269943	0.224289	0.31937
males	TGO	Togo	1990	2	0.272237	0.223557	0.323149
males	TGO	Togo	1990	3	0.272198	0.225409	0.323518
males	TGO	Togo	1990	4	0.281052	0.23615	0.331475
males	TGO	Togo	1995	1	0.341522	0.297306	0.390936
males	TGO	Togo	1995	2	0.346205	0.302102	0.391976
males	TGO	Togo	1995	3	0.338269	0.289419	0.392492
males	TGO	Togo	1995	4	0.351891	0.304923	0.402704
males	TZA	United Republic of Tanzania	1986	1	0.264274	0.209595	0.322153
males	TZA	United Republic of Tanzania	1986	2	0.262148	0.2077	0.321875
males	TZA	United Republic of Tanzania	1986	3	0.270125	0.212931	0.331368
males	TZA	United Republic of Tanzania	1986	4	0.27268	0.219231	0.337776
males	TZA	United Republic of Tanzania	1991	1	0.37983	0.335162	0.424891
males	TZA	United Republic of Tanzania	1991	2	0.383881	0.338462	0.428885
males	TZA	United Republic of Tanzania	1991	3	0.386137	0.338325	0.437932
males	TZA	United Republic of Tanzania	1991	4	0.394565	0.348032	0.442836
males	TZA	United Republic of Tanzania	1996	1	0.468106	0.424052	0.51218
males	TZA	United Republic of Tanzania	1996	2	0.47711	0.418253	0.536757
males	TZA	United Republic of Tanzania	1996	3	0.47223	0.422156	0.522051
males	TZA	United Republic of Tanzania	1996	4	0.483845	0.437692	0.529758
males	TZA	United Republic of Tanzania	2001	1	0.500475	0.446556	0.555435
males	TZA	United Republic of Tanzania	2001	2	0.468106	0.403916	0.536454
males	TZA	United Republic of Tanzania	2001	3	0.499822	0.440242	0.558203
males	TZA	United Republic of Tanzania	2001	4	0.508893	0.447583	0.572138
males	UGA	Uganda	1983	1	0.458679	0.393826	0.524422
males	UGA	Uganda	1983	2	0.455361	0.390748	0.520013
males	UGA	Uganda	1983	3	0.385221	0.322867	0.45218
males	UGA	Uganda	1983	4	0.384054	0.31932	0.451753
males	UGA	Uganda	1988	1	0.563621	0.516583	0.605902
males	UGA	Uganda	1988	2	0.585047	0.52655	0.642697
males	UGA	Uganda	1988	3	0.486889	0.431196	0.543269
males	UGA	Uganda	1988	4	0.487178	0.433482	0.54393
males	UGA	Uganda	1993	1	0.630674	0.593735	0.665391
males	UGA	Uganda	1993	2	0.588426	0.533659	0.644588
males	UGA	Uganda	1993	3	0.557982	0.507959	0.607805
males	UGA	Uganda	1993	4	0.559437	0.509889	0.610066
males	UGA	Uganda	1998	1	0.628295	0.587814	0.667663
males	UGA	Uganda	1998	2	0.635476	0.581154	0.687905
males	UGA	Uganda	1998	3	0.630093	0.581543	0.678638
males	UGA	Uganda	1998	4	0.645519	0.592173	0.697585
males	UGA	Uganda	2003	1	0.606822	0.561143	0.652734
males	UGA	Uganda	2003	2	0.573223	0.510783	0.637682
males	UGA	Uganda	2003	3	0.605747	0.55583	0.657058
males	UGA	Uganda	2003	4	0.613924	0.559214	0.668678
males	ZAF	South Africa	1985	1	0.36595	0.30368	0.431227
males	ZAF	South Africa	1985	2	0.366937	0.300636	0.431684
males	ZAF	South Africa	1985	3	0.391373	0.325589	0.463872
males	ZAF	South Africa	1985	4	0.38009	0.313517	0.452741
males	ZAF	South Africa	1990	1	0.356766	0.312809	0.405581
males	ZAF	South Africa	1990	2	0.365437	0.316515	0.410981
males	ZAF	South Africa	1990	3	0.377823	0.329628	0.427103
males	ZAF	South Africa	1990	4	0.372015	0.32729	0.419323
males	ZAF	South Africa	1995	1	0.430857	0.385667	0.474985
males	ZAF	South Africa	1995	2	0.439196	0.394054	0.485385
males	ZAF	South Africa	1995	3	0.447396	0.400468	0.494433
males	ZAF	South Africa	1995	4	0.443385	0.39728	0.490063
males	ZMB	Zambia	1984	1	0.41872	0.362665	0.473933
males	ZMB	Zambia	1984	2	0.416601	0.35743	0.476521
males	ZMB	Zambia	1984	3	0.400047	0.335842	0.467986
males	ZMB	Zambia	1984	4	0.433441	0.37615	0.491839
males	ZMB	Zambia	1989	1	0.495665	0.458734	0.533942
males	ZMB	Zambia	1989	2	0.49711	0.456166	0.537859
males	ZMB	Zambia	1989	3	0.503325	0.456234	0.549523
males	ZMB	Zambia	1989	4	0.513924	0.471495	0.55493
males	ZMB	Zambia	1994	1	0.691288	0.659934	0.721889
males	ZMB	Zambia	1994	2	0.706199	0.658297	0.750405
males	ZMB	Zambia	1994	3	0.697786	0.656795	0.736933
males	ZMB	Zambia	1994	4	0.708956	0.673633	0.741921
males	ZMB	Zambia	1999	1	0.725337	0.693596	0.755346
males	ZMB	Zambia	1999	2	0.735375	0.688354	0.778559
males	ZMB	Zambia	1999	3	0.728252	0.686366	0.766729
males	ZMB	Zambia	1999	4	0.745159	0.70146	0.786056
males	ZMB	Zambia	2004	1	0.728476	0.685396	0.767926
males	ZMB	Zambia	2004	2	0.724561	0.669956	0.776335
males	ZMB	Zambia	2004	3	0.726622	0.678594	0.772197
males	ZMB	Zambia	2004	4	0.733982	0.678852	0.781735
males	ZWE	Zimbabwe	1982	1	0.33953	0.289807	0.391137
males	ZWE	Zimbabwe	1982	2	0.339325	0.291109	0.391536
males	ZWE	Zimbabwe	1982	3	0.368194	0.315894	0.426894
males	ZWE	Zimbabwe	1982	4	0.354764	0.30303	0.409075
males	ZWE	Zimbabwe	1987	1	0.267557	0.231745	0.307618
males	ZWE	Zimbabwe	1987	2	0.269509	0.22958	0.311839
males	ZWE	Zimbabwe	1987	3	0.288289	0.247266	0.334481
males	ZWE	Zimbabwe	1987	4	0.279143	0.239821	0.319794
males	ZWE	Zimbabwe	1992	1	0.373151	0.341915	0.405876
males	ZWE	Zimbabwe	1992	2	0.383023	0.339555	0.427937
males	ZWE	Zimbabwe	1992	3	0.396382	0.361248	0.433542
males	ZWE	Zimbabwe	1992	4	0.386825	0.352556	0.420252
males	ZWE	Zimbabwe	1997	1	0.619464	0.582986	0.654437
males	ZWE	Zimbabwe	1997	2	0.627188	0.575847	0.676921
males	ZWE	Zimbabwe	1997	3	0.646511	0.606498	0.685767
males	ZWE	Zimbabwe	1997	4	0.636992	0.588603	0.685087
males	ZWE	Zimbabwe	2002	1	0.769361	0.736897	0.798486
males	ZWE	Zimbabwe	2002	2	0.770336	0.726507	0.811037
males	ZWE	Zimbabwe	2002	3	0.791215	0.757979	0.821394
males	ZWE	Zimbabwe	2002	4	0.779546	0.737356	0.818933
